# Supplementary material for: Research on the spatial patterns and evolution trends of the coupling coordination between digital finance and sustainable economic development in the Yellow River Basin, China
Source: PLoS One. 2024 Jan 8;19(1):e0296868. doi: 10.1371/journal.pone.0296868 (PMC10773952; doi:10.1371/journal.pone.0296868)
Supplement: S1 Dataset — (XLSX) [file pone.0296868.s001.xlsx]

## Sheet: Evaluation index system data
ID	Region	City	Year	Breadth of coverage	Depth of usage	Digitization level	Rationalization of industrial structure	Advancement of industrial structure	Per capita regional GDP	Risk control	IRIEC patent license number score	IRIEC trademark registration number score	Investment in science and technology	Human capital	Industrial smoke and dust emissions	Industrial sulfur dioxide emissions	Non-hazardous treatment rate of domestic waste	IRIEC city FDI attraction score	Number of foreign-invested enterprises	Urban attraction	Rural to urban income ratio	Hospital beds per 10,000 population	Per capita parkland area	Quantity of books in public libraries	Urbanization rate
1	Upstream	Xining	2021	297.185	243.729	309.759	0.135644	1.87496	62638	1.15889	89.3193	92.5691	0.006838	342.996	0.925759	17.2963	99.05	93.1836	6	1.16225	0.380831	82.7032	7.62643	1.21183	0.7933
2	Upstream	Lanzhou	2021	321.244	258	307.802	0.394442	2.58149	73807	1.47605	93.2152	94.3836	0.013344	931.252	0.808155	3.99951	100	95.987	10	1.30485	0.37441	67.6003	6.68294	4.60187	0.8356
3	Upstream	Baiyin	2021	292.114	234.041	288.86	0.755539	1.14448	37919	0.776174	77.8984	81.8068	0.004764	47.3719	1.91243	9.58077	100	84.3798	2	0.835	0.333783	44.9568	2.85429	9.21224	0.5769
4	Upstream	Dingxi	2021	266.959	213.771	293.886	0.638258	3.86851	19915	0.780406	75.3658	78.9459	0.005471	27.2191	0.221557	12.074	100	79.8195	4	0.827657	0.329777	62.0145	1.58306	4.56575	0.395
5	Upstream	Tianshui	2021	264.019	217.876	293.717	0.492856	2.11322	25279	0.794693	73.7241	80.1555	0.004136	173.939	0.437333	2.38335	100	81.2788	3	0.794758	0.311122	50.9285	2.84796	3.74328	0.4668
6	Upstream	Pingliang	2021	278.139	220.148	287.319	0.699992	1.8568	30192	0.683081	52.4405	75.8833	0.007259	102.444	1.05235	7.38921	100	87.7016	0	0.786509	0.323373	65.5779	2.70729	5.42993	0.4602
7	Upstream	Qingyang	2021	279.215	224.834	283.574	0.472964	0.73478	40810	0.607805	67.1726	80.1363	0.006556	118.315	3.88136	1.20272	100	86.1367	1	0.799778	0.32018	50.426	1.35223	4.1229	0.4313
8	Upstream	Wuwei	2021	283.048	226.826	281.043	0.915856	2.96992	41361	0.838154	74.1148	83.7078	0.003262	164.851	0.406667	2.6958	100	68.9132	3	0.771818	0.439732	77.2882	2.8615	7.99903	0.4822
9	Upstream	Yinchuan	2021	324.685	253.381	293.937	0.064913	1.11911	78794	1.27461	91.6561	94.7677	0.026702	448.144	4.89439	3.46001	100	96.5054	20	1.37238	0.428412	55.9473	8.90701	13.1506	0.8144
10	Upstream	Shizuishan	2021	286.57	232.536	277.295	0.182849	0.802076	81943	0.726261	89.3481	66.8011	0.029051	205.777	1.68558	32.0308	100	88.2008	6	1.01757	0.50048	60.571	17.1315	10.5007	0.7955
11	Upstream	Wuzhong	2021	276.771	214.176	282.45	0.290697	0.756518	54933	0.896406	88.6866	82.4501	0.01249	51.5733	0.972441	0.854331	100	88.8249	2	0.966667	0.480463	39.4971	3.90805	12.5	0.5668
12	Upstream	Zhongwei	2021	270.864	209.402	284.253	0.408709	0.988752	47083	0.817954	85.9351	79.3875	0.011333	23.7395	1.14653	10.0812	99.46	91.369	2	0.881148	0.414894	36.2698	3.67442	8.37209	0.5051
13	Upstream	Wuhai	2021	315.973	258.004	289.598	0.306179	0.393815	128923	0.491393	76.5649	60.9255	0.015114	120.606	0.537604	2.45265	100	64.4777	2	1.26841	0.489278	55.3306	19.9427	20.9972	0.9588
14	Upstream	Eerduosi	2021	305.86	251.062	284.129	0.276234	0.483901	218118	0.734407	88.3093	91.5995	0.011199	78.0991	0.5	8.36811	100	89.5449	12	1.31418	0.439358	48.7087	7.26342	12.7283	0.7808
15	Upstream	Bayannaoer	2021	291.886	232.909	286.835	0.407062	1.24939	64144	0.726457	85.4599	82.9877	0.005677	73.8809	2.07731	5.56968	100	77.4194	6	0.888372	0.626823	50.6675	3.04319	6.15183	0.606
16	Upstream	Baotou	2021	309.554	247.602	306.812	0.149829	1.02304	121331	0.72548	92.0152	88.2584	0.016195	320.98	0.934203	9.20134	100	91.2922	10	1.2133	0.418583	64.8061	10.9464	68.7689	0.867
17	Upstream	Huhehaote	2021	322.935	254.456	296.449	0.063061	1.83517	89828	1.4411	93.87	96.1693	0.007446	729.877	0.840756	3.27876	99.91	94.7773	17	1.37098	0.423094	56.6934	12.0681	12.4268	0.797
18	Upstream	Wulanchabu	2021	273.143	230.398	287.085	0.646051	1.01146	53871	0.594589	84.1552	81.6052	0.003225	162.802	0.121681	19.0564	98.59	88.6233	5	0.628599	0.401698	49.4607	5.97168	2.59114	0.6081
19	Midstream	Taiyuan	2021	335.636	272.389	305.839	0.119572	1.40255	95646	1.05093	96.6599	97.3982	0.054706	853.472	0.620656	1.63217	100	98.7903	20	1.36481	0.520845	81.2039	9.24689	9.40456	0.8923
20	Midstream	Lvliang	2021	286.235	233.547	288.171	0.239386	0.455241	61200	0.429856	72.4338	92.5691	0.003758	59.4482	0.243844	9.3747	99.74	93.654	7	0.860893	0.361095	36.6018	1.38383	4.23741	0.5428
21	Midstream	Jincheng	2021	325.077	248.928	303.536	0.245002	0.590117	87265	0.710105	80.41	83.871	0.008792	51.6997	1.81485	2.26517	100	87.9416	13	0.985856	0.453938	51.3753	4.1442	15.7173	0.6355
22	Midstream	Linfen	2021	304.077	240.184	295.714	0.23599	0.848446	48438	0.615581	83.3573	89.5161	0.001858	58.0743	0.405972	10.0775	100	95.7757	3	0.911981	0.413709	50.0895	1.90165	6.96201	0.5415
23	Midstream	Yuncheng	2021	307.635	243.893	297.512	0.12178	1.10397	43201	0.534487	89.5325	93.6444	0.006107	150.733	1.26741	30	100	94.0956	11	0.922651	0.404664	49.569	1.59723	3.92758	0.5026
24	Midstream	Datong	2021	281.491	249.897	292.886	0.13457	1.21144	54391	0.514337	89.1388	86.0023	0.003217	103.192	0.835706	6.34144	99.78	90.505	11	0.980601	0.351888	57.721	7.03521	4.19531	0.734
25	Midstream	Shuozhou	2021	287.543	240.091	289.527	0.140229	1.05923	89299	0.546996	73.1903	77.1025	0.006258	115.771	0.170303	4.74314	100	81.6148	3	0.981667	0.443525	52.2543	4.06213	6.52707	0.599698
26	Midstream	Xinzhou	2021	283.98	244.137	292.061	0.217764	0.806444	50290	0.426383	76.7041	88.2104	0.008691	111.328	0.513393	14.1429	100	94.8925	5	0.87318	0.31991	45.3327	1.8812	4.16792	0.547
27	Midstream	Jinzhong	2021	301.059	244.042	298.394	0.191318	0.796025	54456	0.681074	85.9015	88.9305	0.006599	771.15	0.717462	6.11985	94.33	96.611	10	1.01194	0.441144	42.5428	2.94395	6.67552	0.6091
28	Midstream	Yangquan	2021	289.384	241.854	293.643	0.170729	0.902485	69731	0.705127	75.8621	69.5084	0.008903	166.895	0.473282	67.6426	100	85.6087	6	1.00076	0.481262	50.3509	5.48436	5.87338	0.7193
29	Midstream	Changzhi	2021	295.979	241.238	296.877	0.29478	0.604094	73001	0.584596	88.5695	87.308	0.004158	161.313	2.70532	0.315881	100	92.1755	6	0.929705	0.466173	48.2311	4.48964	6.28232	0.536631
30	Midstream	Xian	2021	334.116	289.888	313.764	0.094605	1.89509	83689	1.03778	99.0188	99.1071	0.038893	634.558	0.356738	0.108	99.9	98.9919	99	1.28859	0.370523	57.3961	6.81582	2.27841	0.7949
31	Midstream	Baoji	2021	287.276	257.995	308.335	0.22466	0.603629	77210	0.60907	91.2394	88.6521	0.008591	161.424	0.573013	0.981412	99.94	102.41	11	0.879357	0.405101	68.8323	4.57927	6.31707	0.5874
32	Midstream	Xianyang	2021	298.072	258.254	303.178	0.545612	0.847269	61002	0.535237	88.6626	93.9612	0.002933	277.884	3.86611	1.11005	99.69	92.8667	21	0.925275	0.349679	65.7791	4.13539	4.84086	0.5725
33	Midstream	Tongchuan	2021	287.085	256.469	295.434	0.173307	1.25561	62108	0.510841	82.2072	68.126	0.002542	124.718	1.57768	7.19103	100	81.1252	4	0.910256	0.334755	83	7.22535	10.7042	0.642
34	Midstream	Weinan	2021	277.628	246.164	308.373	0.351603	1.16424	44785	0.497774	85.0566	91.1962	0.006349	36.1304	1.32112	1.38705	100	92.9915	15	0.860781	0.401991	51.8916	0.164111	4.32088	0.5107
35	Midstream	Yanan	2021	287.933	243.05	298.199	0.496466	0.459967	88127	0.759262	74.9827	83.7654	0.003219	153.505	1.10154	2.01441	99.13	87.9992	5	0.973948	0.362744	52.7608	2.56907	6.11202	0.618
36	Midstream	Yulin	2021	286.509	248.365	304.153	0.236173	0.388779	149899	0.466153	80.0864	90.7546	0.006285	93.1995	1.70741	4.79332	100	95.5645	6	0.93829	0.412265	49.8426	2.79971	5.3813	0.621
37	Midstream	Shangluo	2021	258.667	240.125	304.618	0.417775	1.15967	41812	0.543455	77.26	81.874	0.001843	113.479	0.18	1.42194	100	74.9232	4	0.813976	0.417693	59.4287	1.58378	3.50799	0.4942
38	Downstream	Zhengzhou	2021	355.499	288.616	324.115	0.07186	1.48236	100092	1.19368	99.0169	99.7312	0.051767	999.874	0.274407	0.399244	100	99.1744	49	1.39846	0.592097	74.7323	8.61852	12.9513	0.791
39	Downstream	Kaifeng	2021	304.037	256.611	313.364	0.080869	1.24435	53173	0.826191	90.4003	92.3099	0.030717	153.772	0.34298	0.586234	100	96.5726	21	0.846018	0.490393	52.8556	3.25105	3.70293	0.5285
40	Downstream	Luoyang	2021	317.494	266.828	322.135	0.108261	1.18025	77110	0.884972	96.5351	96.0254	0.051467	213.501	1.03121	0.315587	98.78	96.995	22	0.94016	0.410044	58.8897	6.31259	7.92079	0.6588
41	Downstream	Anyang	2021	294.771	246.881	313.762	0.058765	1.0666	44690	0.618595	86.6993	91.3595	0.01851	206.681	1.33963	2.08912	100	96.9182	8	0.858954	0.491779	45.345	1.92435	4.35424	0.5407
42	Downstream	Hebi	2021	304.69	262.253	302.186	0.112461	0.610772	67803	0.795121	75.4666	80.0019	0.04226	167.93	1.20845	1.25258	100	87.6152	3	0.918129	0.5937	52.6051	6.74522	5.47771	0.6171
43	Downstream	Xinxiang	2021	300.497	257.628	312.54	0.060092	1.0382	52028	0.655811	95.1939	96.2173	0.023958	315.747	1.7245	0.923508	100	96.5342	25	0.923653	0.522058	50.8298	1.65478	2.85251	0.5839
44	Downstream	Jiaozuo	2021	310.093	262.923	308.669	0.028422	1.32931	60643	0.731318	91.563	93.8172	0.020638	312.432	1.2569	0.812822	100	95.0077	10	0.946237	0.611171	61.3608	3.87784	4.43182	0.6373
45	Downstream	Puyang	2021	291.872	254.503	301.204	0.050027	1.35723	47131	0.645354	90.5674	89.6505	0.020281	79.8583	0.895034	0.918172	99.68	91.5611	5	0.85977	0.458013	49.254	2.51604	6.60428	0.5101
46	Downstream	Sanmenxia	2021	306.885	259.811	313.354	0.190507	0.912525	77701	0.600715	79.4845	78.7346	0.021688	154.853	0.399874	0.74163	100	93.5196	8	0.902655	0.520541	66.0441	3.61765	6.66667	0.5803
47	Downstream	Heze	2021	272.017	253.091	307.87	0.502699	1.1689	45366	0.592195	92.0833	97.1966	0.004219	89.5355	1.6442	0.945939	100	96.899	23	0.849455	0.529367	64.2389	1.704	7.53939	0.519
48	Downstream	Jining	2021	300.944	269.512	319.647	0.502841	1.20498	60728	0.779651	96.6619	96.7166	0.010583	174.372	2.5645	1.19369	100	97.8591	62	0.931508	0.502884	52.267	3.53724	3.85031	0.6119
49	Downstream	Taian	2021	294.82	267.316	318.534	0.327538	1.28837	54917	0.729776	92.3685	92.5691	0.008706	247.921	2.15983	2.85552	100	94.6525	40	0.955185	0.521526	50.127	4.74333	3.75345	0.648
50	Downstream	Liaocheng	2021	289.234	255.586	310.27	0.692086	1.34216	44485	0.634857	97.3886	96.5342	0.00375	98.4986	1.98033	2.46122	100	95.7373	19	0.914815	0.542806	43.9558	2.71592	2.85088	0.539
51	Downstream	Jinan	2021	333.247	290.151	326.816	0.097935	1.78085	123075	0.970473	99.0956	99.1839	0.031854	743.452	0.53219	0.827327	100	99.3184	82	1.14272	0.393044	67.3597	8.95458	9.66153	0.742
52	Downstream	Dezhou	2021	275.848	252.517	308.044	0.306501	1.17547	62223	0.610932	96.0321	95.5933	0.019765	138.182	1.88277	1.3961	100	97.0046	42	0.939597	0.595734	34.875	4.03036	3.875	0.544
53	Downstream	Binzhou	2021	299.735	260.455	315.529	0.26339	1.13926	73078	0.814507	96.9124	95.1709	0.054107	108.008	6.85167	6.29875	100	96.1118	21	0.989924	0.49413	51.2977	5.20611	6.71756	0.6022
54	Downstream	Zibo	2021	315.093	273.361	316.374	0.363454	0.939182	89238	0.698889	96.3614	95.6701	0.020139	281.906	2.79505	1.15449	100	98.7615	51	1.08498	0.459318	56.3095	8.42253	7.22052	0.7463
55	Downstream	Dongying	2021	325.854	277.762	306.381	0.182506	0.639404	156852	0.745481	96.6974	91.129	0.019242	187.895	2.31639	2.18826	100	96.2846	23	1.10859	0.393024	54.82	11.9408	15.3075	0.7151
1	Upstream	Xining	2020	262.382	225.865	295.829	0.087167	2.14246	54439	1.21523	88.2085	92.7035	0.006962	338.083	1.05244	17.5484	98.73	90.9178	7	1.16967	0.364918	87.9862	7.44733	1.21556	0.786062
2	Upstream	Lanzhou	2020	286.919	238.889	287.714	0.112516	2.03113	66680	1.43177	91.7099	94.6045	0.01565	894.522	1.01683	4.40388	99.8	95.1517	5	1.30838	0.364913	65.1076	6.66362	3.43249	0.830664
3	Upstream	Baiyin	2020	241.909	208.817	279.367	0.848369	1.32939	32700	0.827984	79.5517	81.442	0.005485	41.3775	1.76056	10.3501	100	78.533	2	0.836565	0.323566	54.0132	2.56291	21.6556	0.562914
4	Upstream	Dingxi	2020	220.75	190.405	279.864	0.659547	4.03353	17430	0.785598	72.0517	78.3218	0.003761	23.6508	0.276644	16.0794	100	75.8353	1	0.830313	0.320259	59.6468	1.47222	3.57143	0.384921
5	Upstream	Tianshui	2020	220.008	198.66	280.693	0.497637	2.34244	22251	0.771409	73.9382	80.5684	0.003982	162.346	0.491754	2.11544	100	78.8786	3	0.801075	0.301827	53.2651	2.8255	3.38926	0.456376
6	Upstream	Pingliang	2020	228.787	196.702	273.107	0.673225	2.1388	25623	0.685103	58.1864	76.4977	0.003728	93.1576	1.40756	9.05882	100	74.52	0	0.7897	0.313738	59.4511	2.15761	5.86957	0.451087
7	Upstream	Qingyang	2020	232.059	197.29	268.089	0.446308	0.843949	34593	0.600933	67.1083	81.2884	0.003021	105.147	3.41722	2.67682	99.38	78.4562	1	0.807407	0.310031	44.945	1.1789	3.99083	0.417431
8	Upstream	Wuwei	2020	233.712	202.021	262.216	0.900224	3.28463	35571	0.86692	75.8324	80.0019	0.005173	148.164	0.463878	2.48669	100	70.1997	2	0.779255	0.426567	62.0819	2.47782	6.00683	0.470102
9	Upstream	Yinchuan	2020	285.305	234.234	280.218	0.051084	1.26832	69283	1.23329	91.2625	94.7101	0.019397	419.108	4.00764	4.72811	100	95.7085	15	1.39512	0.416791	54.8741	8.58392	8.00699	0.804196
10	Upstream	Shizuishan	2020	244.281	211.52	259.986	0.173781	0.945726	72083	0.896839	83.4025	67.6939	0.022827	166.582	2.07749	58.0517	100	78.533	6	1.00859	0.480283	61.6715	17.168	10.2475	0.785201
11	Upstream	Wuzhong	2020	235.633	186.904	259.186	0.236368	0.96565	44330	0.841672	84.3481	82.2869	0.010382	46.0942	1.88103	15.3955	99.79	83.6405	1	0.961672	0.471712	39.8261	3.77536	12.2464	0.557971
12	Upstream	Zhongwei	2020	228.971	184.002	267.291	0.374379	1.12797	41122	0.814216	81.5419	78.5906	0.009985	25.9721	2.00227	17.9818	99.46	81.1732	2	0.874836	0.397746	37.5621	3.68219	7.40185	0.49658
13	Upstream	Wuhai	2020	267.552	230.813	283.532	0.136332	0.534354	101238	0.619387	72.4088	64.3433	0.011252	113.607	0.955595	15.1279	100	68.3564	1	1.27273	0.479416	57.0179	19.5536	13.0357	0.946429
14	Upstream	Eerduosi	2020	262.387	228.315	276.5	0.18422	0.694327	164387	0.845468	87.5163	92.6075	0.010677	67.5	0.744199	11.4431	99.91	89.9386	11	1.31307	0.428895	49.0556	7.25463	12.8704	0.773148
15	Upstream	Bayannaoer	2020	248.667	212.795	273.935	0.367103	1.54257	56614	0.768262	78.3285	85.6087	0.004298	71.8766	2.3341	8.9016	99.74	80.7124	6	0.890173	0.614553	50.3571	1.05844	5.64935	0.597403
16	Upstream	Baotou	2020	262.725	229.686	292.892	0.103815	1.32626	102949	0.733303	89.6841	89.9193	0.010962	320.048	0.967302	15.1155	100	90.1114	10	1.20713	0.40623	62.786	10.9151	69.4834	0.863469
17	Upstream	Huhehaote	2020	279.63	238.629	293.531	0.013936	2.27832	81656	1.4551	92.3973	96.4766	0.010321	720.441	0.914316	5.86862	100	94.5949	12	1.36905	0.411517	54.258	11.9652	6.08696	0.791304
18	Upstream	Wulanchabu	2020	228.501	212.456	273.01	0.637253	1.06473	47837	0.597225	78.1855	82.5077	0.00166	152.693	0.347037	22.7461	98.13	87.02	5	0.640263	0.387935	49.5399	5.761	3.98523	0.596964
19	Midstream	Taiyuan	2020	296.241	254.685	297.168	0.026327	1.73969	78734	1.04293	95.1248	97.3886	0.053799	909.046	0.799181	2.04214	100	98.1759	18	1.36177	0.512797	78.8465	8.89124	12.4244	0.889878
20	Midstream	Lvliang	2020	243.48	213.548	284.673	0.111728	0.597069	42200	0.456059	73.2661	90.745	0.003032	57.1946	0.670351	19.5254	100	89.6601	7	0.864733	0.350734	33.0155	1.30944	4.17844	0.533104
21	Midstream	Jincheng	2020	274.68	226.001	292.905	0.206745	0.794637	64966	0.619422	77.4366	83.7654	0.012235	18.0406	1.69285	3.2791	100	84.9462	13	0.988514	0.441869	49.3917	4.00547	6.92641	0.607929
22	Midstream	Linfen	2020	257.78	216.546	282.612	0.075195	1.15583	37762	0.594551	79.3587	87.9128	0.001966	104.884	0.51495	9.3814	100	89.9962	3	0.924767	0.400546	50.4112	1.86093	6.08575	0.531699
23	Midstream	Yuncheng	2020	258.561	219.643	285.854	0.024165	1.45239	34383	0.510257	87.4011	92.5979	0.007043	131.407	1.58273	37.4635	100	91.8779	10	0.928919	0.395594	50.5367	1.31447	3.50105	0.492662
24	Midstream	Datong	2020	242.741	231.867	282.299	0.021455	1.56441	43982	0.5247	85.4099	85.3303	0.005994	96.9645	1.10365	9.28175	100	91.0138	11	0.977918	0.342024	62.1452	7.19677	3.90323	0.725806
25	Midstream	Shuozhou	2020	243.998	214.045	276.387	0.025327	1.35336	68889	0.543852	70.7978	72.7823	0.002289	82.4403	0.42	6.12727	100	80.5684	2	0.97546	0.43336	51.3145	4.4088	6.10063	0.622642
26	Midstream	Xinzhou	2020	240.061	222.799	278.023	0.078479	1.11891	35294	0.439784	71.5918	84.1974	0.002353	109.25	0.709179	16.8937	100	90.2074	4	0.878987	0.310965	38.086	1.85151	3.94096	0.537792
27	Midstream	Jinzhong	2020	261.375	226.413	287.547	0.165566	1.03268	43546	0.649502	83.8806	89.6985	0.006866	655.254	0.705922	4.95371	99.84	93.8556	9	1.00896	0.431051	40.0503	2.94675	7.36686	0.600592
28	Midstream	Yangquan	2020	250.129	224.668	280.743	0.046079	1.18808	56245	0.625603	72.091	69.2684	0.005705	142.29	0.56469	82.617	100	79.5219	6	1.00266	0.471472	46.5757	5.36215	5.76413	0.712325
29	Midstream	Changzhi	2020	252.678	218.995	283.734	0.071196	0.836361	53778	0.606443	84.1321	86.3767	0.005946	136.009	3.33586	0.426402	100	90.3322	5	0.936672	0.453402	47.7421	4.3522	6.72956	0.566038
30	Midstream	Xian	2020	299.9	271.728	304.91	0.088445	1.91672	79181	0.993393	98.6098	99.1936	0.017267	604.856	0.299226	0.150299	98.75	98.9247	102	1.32515	0.360282	51.3164	6.07176	63.3873	0.791999
31	Midstream	Baoji	2020	242.198	237.948	298.87	0.232465	0.642755	67666	0.60603	89.5757	88.8633	0.014857	139.611	1.0208	1.12912	99.84	93.4716	11	0.885333	0.391864	66.1747	3.56627	5.75301	0.570392
32	Midstream	Xianyang	2020	249.245	238.185	297.026	0.564449	0.919043	55189	0.532098	87.9656	93.7596	0.002515	376.258	3.19634	1.5424	99.71	92.9339	21	0.86747	0.339144	66.0379	1.95707	5.68182	0.554394
33	Midstream	Tongchuan	2020	238.879	238.475	288.791	0.199292	1.63229	53021	0.485529	67.5701	69.1628	0.004756	92.7606	1.59728	11.0942	100	78.9843	4	0.904459	0.323756	78.4225	7.02817	9.85915	0.636761
34	Midstream	Weinan	2020	233.666	221.444	298.18	0.373063	1.29085	39207	0.485621	82.5528	91.225	0.005955	35.516	1.27975	5.20311	98.71	92.1755	12	0.867715	0.389219	46.4371	1.74627	3.94456	0.493092
35	Midstream	Yanan	2020	246.42	216.173	290.674	0.496212	0.593133	69934	0.773149	72.2321	86.1463	0.004468	122.175	1.24302	3.97502	98.74	87.7016	5	0.976445	0.351177	52.4518	2.2807	7.0614	0.613684
36	Midstream	Yulin	2020	246.444	222.06	300.281	0.234719	0.493634	112974	0.500268	79.6784	90.2746	0.005426	74.6446	1.73645	6.90611	98.07	91.7723	6	0.941634	0.401295	48.5179	2.78788	5.39945	0.616006
37	Midstream	Shangluo	2020	215.152	219.302	298.738	0.474756	1.34999	35381	0.527418	74.7456	81.8932	0.002696	110.688	0.461096	1.2544	98.65	73.3007	4	0.821643	0.404757	55.4927	1.46341	4.2439	0.480293
38	Downstream	Zhengzhou	2020	313.36	269.529	314.138	0.080242	1.48893	96134	1.13806	98.6108	99.712	0.040154	919.416	0.388212	0.455265	100	99.0111	51	1.4077	0.577867	72.691	8.36292	10.3962	0.782884
39	Downstream	Kaifeng	2020	260.084	233.616	307.791	0.082327	1.23813	49166	0.787828	85.4896	92.8475	0.020146	215.884	0.527403	0.544266	100	94.5276	21	0.857904	0.482302	51.6625	3.00414	3.00207	0.519669
40	Downstream	Luoyang	2020	271.196	247.144	310.736	0.117669	1.10808	72872	0.851347	96.1607	96.2174	0.039413	199.27	1.01229	1.09146	100	95.7565	22	0.942779	0.404765	59.3776	5.21632	7.07129	0.649794
41	Downstream	Anyang	2020	252.436	222.149	304.798	0.058919	1.04426	42185	0.586165	86.9489	91.4651	0.014243	197.706	1.29	3.22478	100	92.8667	8	0.869841	0.480874	43.5912	1.76095	4.30657	0.531022
42	Downstream	Hebi	2020	256.04	237.332	284.694	0.099754	0.630245	62736	0.821265	77.2753	80.2611	0.033285	146.347	1.90112	1.72579	100	85.7239	3	0.915789	0.585545	52.4521	5.39591	5.10856	0.60977
43	Downstream	Xinxiang	2020	258.629	237.272	301.604	0.060888	1.01202	48229	0.640776	93.9651	95.8333	0.02132	290.069	2.14572	1.14366	100	94.9885	24	0.93994	0.512391	51.4425	1.54952	2.71565	0.57508
44	Downstream	Jiaozuo	2020	263.353	244.788	301.019	0.028323	1.20474	60384	0.749574	90.6	93.2892	0.016579	301.21	1.73164	1.71092	100	92.7323	9	0.944966	0.597003	53.679	3.75852	4.375	0.630682
45	Downstream	Puyang	2020	249.431	232.543	289.891	0.038551	1.41744	43908	0.608364	86.3825	89.1609	0.019091	66.7056	1.23515	0.79697	99.8	87.8264	5	0.868147	0.442321	41.2449	2.43896	6.41552	0.501047
46	Downstream	Sanmenxia	2020	259.189	237.525	299.784	0.192883	0.897066	71541	0.614155	80.1613	76.9489	0.017699	125.643	0.609924	1.96761	99.56	89.3049	8	0.898411	0.510537	61.4772	3.94123	7.12566	0.574967
47	Downstream	Heze	2020	232.7	229.377	299.261	0.498526	1.24139	39599	0.59776	90.7076	96.8126	0.003791	64.9905	1.92851	2.84152	100	96.0829	23	0.856465	0.514456	44.8618	1.56778	2.25105	0.507054
48	Downstream	Jining	2020	254.303	247.927	314.707	0.469181	1.25278	53773	0.733179	95.1238	96.6014	0.011262	162.042	3.03471	1.43903	100	96.9854	62	0.934366	0.48616	49.8642	3.49011	6.48488	0.600893
49	Downstream	Taian	2020	249.797	246.726	306.462	0.363734	1.28327	50555	0.687843	90.9927	93.2988	0.008092	236.566	2.08062	2.59888	100	93.8364	40	0.95972	0.505951	47.9288	4.56569	3.57664	0.638686
50	Downstream	Liaocheng	2020	245.029	230.91	292.392	0.695469	1.49322	38925	0.66066	94.0467	96.2174	0.004395	98.6538	2.4208	3.17523	100	94.2012	18	0.918919	0.523305	42.7496	2.94454	7.0084	0.529412
51	Downstream	Jinan	2020	293.356	276.521	315.28	0.106231	1.7698	110199	0.951231	98.485	99.2031	0.030763	744.457	0.580416	1.11981	100	99.0975	82	1.14498	0.383131	63.6255	8.47727	18.3117	0.734848
52	Downstream	Dezhou	2020	235.425	234.79	292.055	0.276956	1.22676	54872	0.593355	94.3798	95.1901	0.019465	129.284	1.94219	2.91523	100	95.7853	42	0.939113	0.574306	33.6523	3.97419	4.24152	0.533041
53	Downstream	Binzhou	2020	254.847	237.513	301.717	0.281149	1.21717	63915	0.845917	93.8556	95.1037	0.0373	144.441	7.97967	7.20933	100	94.7101	21	0.988327	0.479395	44.4153	4.22033	5.98177	0.596472
54	Downstream	Zibo	2020	267.529	256.308	302.949	0.039106	0.978651	78092	0.694637	95.529	95.6989	0.020131	260.828	2.70787	2.55214	100	97.0622	51	1.08389	0.450092	64.0696	7.84422	6.71754	0.741906
55	Downstream	Dongying	2020	279.236	260.398	293.576	0.174878	0.6828	135910	0.81139	94.3548	92.2907	0.018721	166.67	2.80845	3.41496	100	94.8445	23	1.10783	0.379679	53.1525	11.9307	15.4548	0.715751
1	Upstream	Xining	2019	248.03	221.958	278.158	0.065838	1.52459	55812	1.32998	87.0977	92.8379	0.006148	278.899	1.09639	15.9428	96.19	88.6521	6	1.14215	0.360931	84.6466	7.07134	1.25676	0.728499
2	Upstream	Lanzhou	2019	272.46	236.905	277.277	0.048804	1.94662	75217	1.36171	90.2045	94.8253	0.017288	944.446	1.1491	6.1484	99.95	94.3164	5	1.14184	0.357133	72.6266	7.64726	4.5108	0.810388
3	Upstream	Baiyin	2019	224.277	203.798	280.301	0.442001	1.20892	27990	0.834205	81.2049	81.0772	0.003719	28.3778	1.35391	20.4383	100	72.6862	2	0.961768	0.312474	46.0363	2.2346	16.7165	0.514304
4	Upstream	Dingxi	2019	202.212	185.865	272.539	0.603313	3.93381	16246	0.800926	68.7375	77.6978	0.003874	21.4169	0.319712	22.1058	98.9	71.851	1	0.92954	0.313706	35.0272	1.2492	2.93722	0.363791
5	Upstream	Tianshui	2019	202.405	196.242	264.856	0.469115	2.24431	18819	0.729926	74.1523	80.9812	0.003735	120.244	0.518167	3.21327	100	76.4785	3	0.905618	0.29397	47.143	2.09267	2.93864	0.422898
6	Upstream	Pingliang	2019	211.275	192.577	264.828	0.55258	1.95335	21514	0.716504	63.9324	77.1121	0.001875	66.56	1.65646	12.8053	100	61.3383	0	0.908248	0.306403	69.1667	1.86797	5.08164	0.4198
7	Upstream	Qingyang	2019	215.781	196.07	255.617	0.426439	0.782644	34323	6.20505	67.044	82.4405	0.004141	93.2421	0.220727	4.98385	97.7	70.7757	1	0.844	0.301679	42.1976	1.07513	3.77392	0.399201
8	Upstream	Wuwei	2019	215.067	205.968	247.127	0.853412	3.5249	26744	0.892003	77.5499	76.2961	0.003925	64.6575	0.5	4.84529	99.77	71.4862	2	0.965608	0.418198	48.4767	1.85205	3.0137	0.433205
9	Upstream	Yinchuan	2019	269.723	225.174	272.858	0.035168	1.06557	83492	1.28325	90.8689	94.6525	0.025338	485.012	2.45967	4.31365	100	94.9117	17	1.14655	0.399877	70.3197	10.6014	17.0948	0.790546
10	Upstream	Shizuishan	2019	228.925	209.417	263.052	0.143408	0.932749	63494	0.924942	77.4568	68.5868	0.021095	132.163	2.37182	84.4716	100	68.8652	6	1.07453	0.459279	56.1608	16.0069	9.55453	0.753443
11	Upstream	Wuzhong	2019	218.437	181.225	258.672	0.205237	0.983184	40889	0.858799	80.0096	82.1237	0.012796	37.3146	2.7569	31.8983	98.12	78.4562	2	0.994755	0.450339	39.4868	3.28295	11.529	0.507768
12	Upstream	Zhongwei	2019	211.47	178.666	265.929	0.382015	1.01731	37358	0.806356	77.1486	77.7938	0.013276	0	2.70091	24.5046	99.56	70.9773	2	0.962787	0.381981	35.5355	3.33731	5.78921	0.448238
13	Upstream	Wuhai	2019	252.659	223.493	264.556	0.062246	0.593112	97565	0.787812	68.2527	67.7611	0.008632	104.487	1.25227	27.7187	100	72.235	1	1.28659	0.450922	54.5663	18.9013	13.4252	0.951952
14	Upstream	Eerduosi	2019	248.363	218.786	268.618	0.138031	0.66391	168774	0.809578	86.7233	93.6156	0.007858	62.3874	0.804993	11.4885	99.13	90.3322	9	1.27293	0.403372	50.7425	9.4223	13.4125	0.750814
15	Upstream	Bayannaoer	2019	233.498	209.558	274.109	0.350323	1.36907	51722	0.885265	71.1972	88.2296	0.002072	66.6411	2.32914	11.5257	99.76	84.0054	6	0.973563	0.584176	45.5136	2.73318	4.72255	0.556021
16	Upstream	Baotou	2019	248.615	230.45	269.23	0.079159	1.45487	100460	0.910717	87.3531	91.5803	0.011743	263.78	1.21051	17.0228	100	88.9305	10	1.28756	0.380233	58.6745	10.1899	65.4815	0.839006
17	Upstream	Huhehaote	2019	266.135	241.23	286.409	0.079922	2.24972	89138	1.44882	90.9245	96.7838	0.017196	775.183	0.89502	5.87997	99.9	94.4124	10	1.25984	0.384112	59.0915	13.1878	6.69429	0.705005
18	Upstream	Wulanchabu	2019	212.862	206.707	251.433	0.587859	1.14886	38622	0.624529	72.2158	83.4101	0.001597	121.041	0.574257	25.2413	97.79	85.4167	5	0.777026	0.362296	37.4988	12.8839	4.44934	0.507703
19	Midstream	Taiyuan	2019	280.961	248.353	286.364	0.030215	1.62474	77373	1.08294	93.5897	97.379	0.038006	1128.05	0.858526	2.21072	100	97.5614	16	1.16195	0.50539	85.2529	10.3118	18.1761	0.852507
20	Midstream	Lvliang	2019	226.209	211.282	274.303	0.209588	0.599053	38890	0.472942	74.0985	88.9209	0.004956	49.4282	1.02976	26.8816	97.19	85.6663	6	0.987538	0.341421	26.9321	1.14369	3.62384	0.517207
21	Midstream	Jincheng	2019	257.378	227.775	277.876	0.062639	0.776525	61451	0.587032	74.4633	83.6598	0.011254	17.3268	1.93506	6.53137	100	81.9508	13	1.05991	0.427672	41.8275	2.62218	5.69486	0.59881
22	Midstream	Linfen	2019	240	216.328	272.313	0.241846	1.15139	35930	0.620895	75.36	86.3095	0.002001	95.1934	1.12595	6.19408	100	84.2166	3	1.04603	0.38939	41.7177	1.46615	4.59143	0.5356
23	Midstream	Yuncheng	2019	240.098	221.891	276.348	0.501072	1.43505	32161	0.511167	85.2698	91.5515	0.004112	105.377	1.66475	39.405	100	89.6601	11	1.04525	0.384015	46.1434	1.15959	3.0153	0.512396
24	Midstream	Datong	2019	226.464	234.44	273.255	0.111119	1.55439	41607	0.491021	81.6811	84.6582	0.006221	82.2841	1.22441	11.1754	96.4267	91.5227	7	1.08899	0.332538	54.5885	5.96304	3.23419	0.656194
25	Midstream	Shuozhou	2019	226.901	219.631	269.333	0.056429	1.37177	59552	0.512555	68.4053	68.462	0.003411	62.2695	0.642185	19.5574	100	79.5219	5	1.08811	0.419288	45.5478	3.22219	4.93135	0.575119
26	Midstream	Xinzhou	2019	223.38	220.171	265.45	0.284604	1.10553	36025	0.445874	66.4795	80.1843	0.003633	89.7412	0.776447	15.9301	100	85.5223	3	1.03352	0.302321	32.2859	1.55694	3.18321	0.527908
27	Midstream	Jinzhong	2019	245.257	227.151	270.49	0.242963	1.06057	42875	0.687292	81.8596	90.4666	0.007352	592.795	0.652055	6.28904	99.92	91.1002	10	1.01179	0.418336	40.2154	2.90898	7.1397	0.568402
28	Midstream	Yangquan	2019	233.75	224.361	269.055	0.019618	1.16092	50775	0.653635	68.3199	69.0284	0.00563	119.549	0.561891	84.2494	86.7	73.4351	5	1.07386	0.458281	42.6949	4.41623	5.29101	0.694815
29	Midstream	Changzhi	2019	235.432	218.522	269.757	0.05574	0.816563	47219	0.588089	79.6947	85.4455	0.004751	106.581	3.15244	0.445122	100	88.4889	6	1.02294	0.440103	36.6561	3.41863	6.613	0.548792
30	Midstream	Xian	2019	284.25	263.475	300.614	0.061495	1.85469	77494	0.964889	98.2008	99.28	0.027899	854.021	0.419912	0.223045	98.87	98.8575	92	1.0662	0.348578	65.897	6.2361	14.152	0.787798
31	Midstream	Baoji	2019	225.443	239.888	278.273	0.209862	0.628727	59050	0.566934	87.9119	89.0745	0.023346	133.696	1.04631	1.20908	96.4	84.5334	9	0.997613	0.380131	55.464	3.10024	5.1582	0.558203
32	Midstream	Xianyang	2019	230.968	234.251	282.535	0.49674	0.856482	50338	0.510498	87.2686	93.558	0.003986	292.218	2.58679	0.74123	99.3	93.0012	18	0.951135	0.329345	57.7315	1.83187	5.00436	0.543203
33	Midstream	Tongchuan	2019	220.738	234.624	270.04	0.196967	1.44592	44794	0.482669	52.933	70.1997	0.003095	54.3264	1.35775	13.3268	96.05	76.8433	2	0.987468	0.3147	69.6706	6.35816	8.84502	0.634919
34	Midstream	Weinan	2019	216.712	221.723	271.541	0.316622	1.21259	34481	0.478764	80.049	91.2538	0.006356	31.284	2.31674	51.0323	98.79	91.3595	11	0.972026	0.379373	39.4706	1.4077	2.67142	0.477293
35	Midstream	Yanan	2019	229.197	210.504	279.001	0.413117	0.514787	73703	0.787776	69.4816	88.5273	0.006334	127.685	1.10337	3.30349	98.6	87.404	4	0.963974	0.340404	50.8046	2.30527	19.9495	0.60469
36	Midstream	Yulin	2019	229.533	213.561	278.232	0.279168	0.456148	115094	0.508291	79.2703	89.7945	0.005407	53.0985	1.43715	10.7905	96.595	87.98	5	0.889403	0.390101	51.0864	2.81818	4.81864	0.605893
37	Midstream	Shangluo	2019	197.873	210.913	285.617	0.371943	0.95036	38608	0.502391	72.2312	81.9124	0.002844	73.9776	0.609319	5.33692	95.72	71.6782	1	0.95164	0.393091	62.9902	1.45013	2.90026	0.46072
38	Downstream	Zhengzhou	2019	297.192	265.033	302.99	0.025299	1.47971	94944	1.08562	98.2047	99.6928	0.033159	1042	0.624159	0.978085	100	98.8479	46	1.1737	0.559223	84.9208	9.37403	9.40881	0.745798
39	Downstream	Kaifeng	2019	242.262	234.643	292.031	0.526032	1.20309	47931	0.759278	80.5789	93.3852	0.015721	227.424	0.687394	0.458122	100	92.4827	13	0.81549	0.462322	52.6744	2.73449	2.47	0.502809
40	Downstream	Luoyang	2019	254.175	248.854	301.833	0.161842	1.05518	72416	0.789333	95.7863	96.4094	0.040123	193.366	0.946375	1.88183	100	94.5181	22	0.929154	0.3876	57.8732	4.2891	6.32747	0.590997
41	Downstream	Anyang	2019	236.305	219.087	292.319	0.363593	1.03453	42303	0.573294	87.1985	91.5707	0.011773	189.744	1.19874	4.37281	100	88.8153	8	0.825469	0.460396	45.6492	1.78152	4.54528	0.532491
42	Downstream	Hebi	2019	237.327	228.03	269.044	0.260888	0.559165	59338	0.845244	79.0841	80.5204	0.024784	124.965	2.47017	2.07482	100	83.8326	1	0.954094	0.556554	49.7947	4.45602	4.5357	0.613117
43	Downstream	Xinxiang	2019	242.924	238.867	286.737	0.269099	0.990604	50277	0.650551	92.7362	95.4493	0.024254	301.085	2.52197	1.33938	100	93.4428	25	0.875648	0.486052	50.1299	1.6339	2.82063	0.549094
44	Downstream	Jiaozuo	2019	248.576	239.673	293.392	0.182321	0.764204	72783	0.744853	89.6371	92.7611	0.016119	278.396	1.69142	2.00326	100	90.457	15	0.96437	0.570562	52.306	3.60846	4.22563	0.609408
45	Downstream	Puyang	2019	231.511	230.543	280.265	0.425649	1.43194	43731	0.544525	82.1976	88.6713	0.00753	57.8412	1.57495	0.634409	98.43	84.0918	5	0.831889	0.42023	45.3634	2.52881	6.56437	0.468009
46	Downstream	Sanmenxia	2019	243.072	237.507	291.902	0.285579	0.875566	69400	0.626404	80.8381	75.1632	0.019278	103.743	0.787396	3.14127	99.07	85.0902	7	1.00286	0.486202	54.0962	2.73666	6.76477	0.576982
47	Downstream	Heze	2019	214.498	221.501	286.62	0.494108	1.12309	38867	0.605041	89.3318	96.4286	0.002883	58.7119	2.02199	4.70147	100	95.2669	21	0.855916	0.500441	43.1739	1.44619	2.07249	0.506303
48	Downstream	Jining	2019	237.008	240.221	296.999	0.465677	1.19677	52331	0.695911	93.5858	96.4862	0.013027	139.619	2.80984	4.28902	100	96.1117	70	0.934676	0.47508	48.8128	3.43226	6.00766	0.5969
49	Downstream	Taian	2019	231.897	240.159	298.055	0.420538	1.29195	47248	0.658657	89.6169	94.0284	0.009696	236.536	1.82282	2.18431	100	93.0204	38	0.983421	0.493991	45.6823	4.27684	4.86247	0.620053
50	Downstream	Liaocheng	2019	226.627	223.523	276.608	0.681959	1.40707	37129	0.682868	90.7047	95.9005	0.004889	80.6274	2.7	10.5947	100	92.6651	22	0.94255	0.507137	42.5988	2.99592	6.65759	0.527196
51	Downstream	Jinan	2019	275.24	268.874	298.442	0.123408	1.78706	106416	0.962842	97.8744	99.2224	0.03606	607.38	0.542201	1.41406	100	98.8767	86	1.11778	0.374742	63.2135	8.69936	17.96	0.712102
52	Downstream	Dezhou	2019	218.204	230.971	282.286	0.296962	1.1448	53373	0.585335	92.7275	94.7869	0.02626	122.242	2.93216	9.46492	98.98	94.5661	39	0.959683	0.561677	33.4105	3.86536	3.23563	0.530295
53	Downstream	Binzhou	2019	236.898	236.596	282.478	0.336606	1.13925	62812	0.905187	90.7988	95.0365	0.0346	143.541	7.69597	14.2202	100	93.3084	18	0.985678	0.467655	42.855	4.81009	5.40403	0.582309
54	Downstream	Zibo	2019	251.07	251.786	301.47	0.088524	0.921577	77510	0.719587	94.6966	95.7277	0.030831	245.408	3.12164	5.72515	100	95.3629	53	1.08221	0.440259	51.5287	7.80531	6.60024	0.720405
55	Downstream	Dongying	2019	264.388	256.552	286.717	0.17543	0.653897	134022	0.836757	92.0123	93.4524	0.018791	154.214	2.79492	4.15329	99.37	93.4044	19	1.10086	0.371871	52.7687	11.9604	14.5892	0.692389
1	Upstream	Xining	2018	235.022	214.138	263.228	0.060315	1.65033	54439	1.43057	86.7809	92.2715	0.007936	271.747	1.14038	9.74648	95.1	89.2761	6	1.14546	0.354282	78.4193	6.93771	7.63359	0.721016
2	Upstream	Lanzhou	2018	254.868	225.147	269.604	0.031953	1.8678	71098	1.26313	89.9808	93.7788	0.013008	897.45	1.38349	7.82199	99.39	94.2972	6	1.14439	0.353202	71.6272	7.7419	3.70311	0.810289
3	Upstream	Baiyin	2018	206.382	195.587	282.005	0.219128	1.06972	29542	0.887348	82.1592	77.909	0.003845	23.717	0.862007	20.3852	100	68.8652	2	0.952857	0.307329	46.5171	2.22581	12.34	0.506228
4	Upstream	Dingxi	2018	185.399	179.763	255.658	0.442413	3.90797	14946	0.862025	68.2969	77.5922	0.00384	28.1391	0.404198	23.741	98.89	71.4862	1	0.928191	0.308287	43.1832	1.25102	2.94149	0.355211
5	Upstream	Tianshui	2018	186.335	190.34	254.616	0.083657	1.805	19479	0.717012	74.9117	74.6736	0.003785	115.711	0.503026	4.07481	100	68.8652	2	0.901855	0.289417	37.0741	2.06564	2.95091	0.416495
6	Upstream	Pingliang	2018	194.704	188.261	261.63	0.333744	1.95765	17225	0.742886	63.3737	75.3264	0.001779	51.6682	2.13582	25.7487	100	63.7097	0	0.905598	0.302499	58.9401	1.82625	3.86957	0.411307
7	Upstream	Qingyang	2018	198.657	192.38	274.14	0.39912	0.768287	32027	0.656323	65.8026	78.437	0.004118	97.1896	0.249947	5.47765	98.7	71.851	1	0.839481	0.298927	42.438	1.08091	3.4854	0.384011
8	Upstream	Wuwei	2018	199.021	188.362	245.244	0.447847	1.64768	25691	0.973079	79.0707	75.0768	0.003587	77.5796	0.519962	7.29012	99.51	71.6782	2	0.96709	0.416293	45.4645	1.57019	2.89966	0.423077
9	Upstream	Yinchuan	2018	251.396	221.215	264.601	0.033371	1.20009	84964	1.29513	91.0301	94.182	0.02715	462.05	2.40812	5.38948	100	94.4893	12	1.16611	0.397912	72.6962	10.7482	16.5734	0.775749
10	Upstream	Shizuishan	2018	217.19	201.815	260.613	0.212599	0.923601	75391	0.917111	79.3433	64.6601	0.018651	123.048	2.17851	109.548	98.8	74.52	7	1.08703	0.457784	51.4296	14.7315	9.1994	0.752486
11	Upstream	Wuzhong	2018	203.375	176.969	265.831	0.562263	0.546087	37922	0.888531	83.7452	81.6436	0.012109	29.9279	2.72387	37.2025	98	77.7362	2	0.982917	0.438364	39.8262	3.29942	10.3151	0.501766
12	Upstream	Zhongwei	2018	196.543	173.239	269.407	0.342941	0.968844	34653	0.855562	84.3328	78.4658	0.010697	0	3.61791	23.7844	96.54	73.6079	2	0.957705	0.373971	35.5957	3.75727	4.96405	0.444112
13	Upstream	Wuhai	2018	237.147	214.709	268.878	0.032817	0.65847	88041	0.707254	62.6267	65.793	0.009259	92.1534	1.6978	44.419	100	72.6862	2	1.28023	0.435403	54.6778	19.439	12.6043	0.94976
14	Upstream	Eerduosi	2018	233.305	206.557	278.53	0.054152	0.670055	160195	0.85954	83.6924	90.7546	0.005949	53.801	0.843429	11.2649	98.93	90.2074	8	1.28296	0.390507	49.5574	9.46401	12.7021	0.7449
15	Upstream	Bayannaoer	2018	217.863	196.107	269.971	0.332789	1.03166	48193	0.87514	73.2085	83.9766	0.002574	31.84	2.5039	15.2374	99.36	80.1075	7	0.971092	0.564678	45.6294	2.74013	4.55702	0.548618
16	Upstream	Baotou	2018	233.41	218.356	263.287	0.025092	1.50129	93121	0.794598	85.8737	89.4201	0.013242	264.51	1.10543	14.7277	99.7	89.8714	12	1.28973	0.367773	60.6784	10.0138	35.9121	0.835999
17	Upstream	Huhehaote	2018	249.552	224.512	269.386	0.021435	2.15226	83362	1.37871	90.0634	95.7277	0.009362	768.507	0.838643	8.22628	99.89	94.7581	12	1.27089	0.369161	57.4367	12.7943	6.33316	0.698311
18	Upstream	Wulanchabu	2018	197.736	200.108	220.41	0.590911	1.30144	36418	0.608598	67.1073	79.3779	0.002104	108.769	0.838435	28.7488	92.56	83.3909	6	0.773469	0.347237	34.4068	5.89667	4.24598	0.497018
19	Midstream	Taiyuan	2018	261.409	238.997	280.009	0.020457	1.65166	85108	1.0391	93.1682	96.6398	0.046169	1004.46	0.926508	2.40264	100	97.1774	15	1.17281	0.500713	84.3515	10.1617	16.5555	0.848807
20	Midstream	Lvliang	2018	209.618	202.881	272.769	0.194678	0.560656	36585	0.500595	72.8783	85.4647	0.004304	49.4003	1.46657	36.0905	88.04	83.4677	6	0.986193	0.330637	23.5228	1.13753	3.39716	0.505894
21	Midstream	Jincheng	2018	234.738	218.731	273.626	0.069639	0.806336	57567	0.597614	74.6736	82.1813	0.006591	22.0434	2.34789	9.03057	100	77.8514	11	1.06023	0.421802	38.7521	2.57778	5.29213	0.590414
22	Midstream	Linfen	2018	220.768	208.821	271.212	0.140918	1.13518	33571	0.570072	78.3324	79.3203	0.0029	94.6759	1.73398	9.72193	97.27	87.404	3	1.03933	0.378926	38.8463	1.46879	3.35533	0.525387
23	Midstream	Yuncheng	2018	221.08	209.262	276.83	0.394997	1.45933	29979	0.507817	86.371	89.5833	0.005436	99.541	1.72359	40.7978	100	88.2104	12	1.04478	0.375069	39.3996	1.16238	2.81732	0.50195
24	Midstream	Datong	2018	210.926	224.714	281.575	0.133599	1.57606	36804	0.478614	80.0739	82.3061	0.006544	79.6065	1.35067	13.1802	92.8533	88.6041	6	1.08679	0.32463	49.213	5.78993	2.71991	0.63967
25	Midstream	Shuozhou	2018	208.29	209.841	281.305	0.091595	1.47259	59914	0.482756	66.9864	67.8667	0.00323	59.589	0.846445	32.6566	100	76.6129	4	1.09276	0.408627	38.3	2.89131	4.09836	0.563104
26	Midstream	Xinzhou	2018	207.256	212.766	268.66	0.210607	1.05552	33198	0.43062	69.206	73.5407	0.004389	71.012	0.831034	18.0168	100	86.8376	3	1.02987	0.292933	30.0631	1.37768	3.08953	0.509489
27	Midstream	Jinzhong	2018	227.824	217.918	246.636	0.19957	1.04566	40434	0.65666	84.0495	88.7673	0.007089	569.089	0.60721	6.1177	100	91.2922	12	1.01246	0.406532	38.1033	2.71173	6.53537	0.553732
28	Midstream	Yangquan	2018	217.116	214.154	265.135	0.047803	1.09537	51976	0.656085	68.8652	66.5803	0.005276	117.59	0.530194	81.572	80.15	71.9758	5	1.07152	0.44729	43.7924	4.41883	4.9491	0.684884
29	Midstream	Changzhi	2018	216.241	209.9	268.034	0.075783	0.773804	44658	0.577736	77.2907	82.7765	0.006063	102.145	2.8129	8.28799	97.39	86.5879	7	1.02301	0.431489	42.7999	2.35006	6.02653	0.539591
30	Midstream	Xian	2018	264.72	250.624	285.824	0.083832	1.87939	73113	0.941766	98.0645	99.0303	0.04187	712.546	0.498571	0.366952	99.8	99.1263	90	1.01355	0.34305	63.3416	5.85283	14.0648	0.778502
31	Midstream	Baoji	2018	209.313	231.25	277.154	0.163013	0.575254	55904	0.530273	89.3068	87.7976	0.025377	91.7449	0.888679	1.54779	100	85.5991	8	0.997619	0.375322	54.3835	2.93026	4.6672	0.542509
32	Midstream	Xianyang	2018	213.654	225.035	278.041	0.39127	0.788519	48855	0.475162	87.2168	92.9819	0.00841	291.574	1.45385	0.891665	99	93.1836	13	0.949152	0.32649	55.3629	1.84604	4.16848	0.52871
33	Midstream	Tongchuan	2018	203.711	225.457	268.015	0.219586	1.48761	40552	0.435274	58.6943	67.6939	0.005457	90.3944	1.30506	20.1278	95.27	78.8018	2	1.00462	0.309675	68.11	6.10924	8.21202	0.629339
34	Midstream	Weinan	2018	200.719	212.295	267.075	0.306529	1.16959	32199	0.477516	79.8502	89.9002	0.006625	30.9702	2.43309	53.9233	98.78	93.3852	10	0.975769	0.374362	38.7071	1.39084	2.5527	0.458697
35	Midstream	Yanan	2018	212.961	202.261	276.292	0.264769	0.499698	68782	0.737741	70.5895	82.8341	0.005665	108.613	0.768485	4.04192	97.82	89.1897	2	0.965556	0.334699	46.384	2.3015	4.51447	0.591883
36	Midstream	Yulin	2018	213.572	202.742	268.925	0.224092	0.44657	106507	0.53998	75.624	88.0664	0.009531	48.2299	1.24356	15.8532	95.12	87.5576	4	0.890052	0.384264	47.6505	2.79712	4.56434	0.591989
37	Midstream	Shangluo	2018	181.745	203.548	286.187	0.275262	0.965234	35484	0.480912	76.0628	84.687	0.004166	68.5321	0.92511	5.5349	96.8	79.2819	1	0.948287	0.387893	43.2023	1.17637	2.98294	0.438282
38	Downstream	Zhengzhou	2018	274.497	258.533	293.301	0.031704	1.42644	90061	0.973817	98.22	99.472	0.020515	980.149	0.765627	1.74509	100	98.7807	47	1.17315	0.554582	84.9961	8.80821	9.66851	0.7338
39	Downstream	Kaifeng	2018	219.817	230.264	275.97	0.531965	1.13518	45168	0.727738	84.2752	91.5323	0.012066	218.653	0.998388	0.654271	96.1	92.3771	16	0.815161	0.453461	48.7021	2.46884	4.29363	0.488992
40	Downstream	Luoyang	2018	233.442	244.811	300.809	0.152556	1.03034	67294	0.699244	96.323	95.6509	0.031821	183.276	0.934972	2.87732	100	94.038	21	0.930878	0.379491	55.2021	3.7657	5.53096	0.575699
41	Downstream	Anyang	2018	217.457	210.076	285.441	0.291124	0.975374	41574	0.54186	86.7204	89.2953	0.012948	175.014	0.993221	5.04633	100	90.6298	8	0.825518	0.453598	42.3937	1.73686	4.88794	0.517504
42	Downstream	Hebi	2018	217.544	216.577	268.458	0.29885	0.559559	56718	0.910865	77.5317	76.7569	0.020242	106.483	3.50504	2.65576	100	82.4021	2	0.951637	0.542851	48.5897	4.27702	4.24015	0.600688
43	Downstream	Xinxiang	2018	223.61	230.936	279.625	0.350077	0.975382	46209	0.615049	93.6838	93.5676	0.023535	282.194	3.26571	2.01381	100	94.8061	26	0.883247	0.477147	47.8487	1.59473	2.6061	0.534095
44	Downstream	Jiaozuo	2018	230.105	229.829	296.913	0.218937	0.752102	69972	0.738474	90.4973	91.033	0.015781	248.812	2.38752	3.1322	100	88.8153	14	0.962654	0.559669	49.7647	3.12752	5.12435	0.594202
45	Downstream	Puyang	2018	211.805	217.953	278.961	0.593133	1.35685	39806	0.511895	82.9291	84.255	0.006591	49.1467	1.77821	0.554256	98.01	86.0311	4	0.829747	0.407641	45.9218	2.50734	6.45537	0.453012
46	Downstream	Sanmenxia	2018	224.715	229.675	291.671	0.253432	0.839579	64555	0.633195	80.4119	76.8433	0.015425	77.1701	0.908957	4.7483	97.1	83.2469	8	1.00128	0.478238	53.5351	2.675	6.95147	0.562893
47	Downstream	Heze	2018	196.776	213.629	279.074	0.456522	1.03307	35663	0.580593	88.4293	94.8445	0.003616	54.4461	2.29734	4.62066	99.74	94.8733	30	0.855122	0.490831	42.6857	1.34855	1.85967	0.502499
48	Downstream	Jining	2018	216.693	231.885	283.956	0.40609	1.0973	51870	0.640712	93.9353	94.7197	0.01209	137.706	2.81042	3.50608	100	94.9981	68	0.936689	0.461404	45.8021	3.41126	5.71538	0.588505
49	Downstream	Taian	2018	213.179	232.22	294.263	0.346851	1.08404	64714	0.64543	87.9964	91.9067	0.008412	221.168	1.39832	1.64041	100	89.6889	44	0.984293	0.481845	44.7713	4.05674	17.6418	0.618706
50	Downstream	Liaocheng	2018	209.212	213.16	267.52	0.452236	1.32104	51935	0.700838	90.672	94.3932	0.003488	78.12	1.72073	9.17025	99.95	89.9482	24	0.941783	0.494647	41.6973	2.01663	6.42028	0.517705
51	Downstream	Jinan	2018	255.562	260.742	293.878	0.135971	1.68056	106302	0.887145	97.8783	98.9055	0.020665	761.852	0.607136	2.12205	100	98.4447	95	1.13726	0.357436	65.4697	7.14841	19.9989	0.720994
52	Downstream	Dezhou	2018	201.456	222.238	272.847	0.388104	1.08828	51168	0.568376	92.0008	93.6924	0.033191	109.477	2.51664	9.70121	100	94.0956	53	0.971572	0.548302	31.062	3.84509	3.27022	0.570103
53	Downstream	Binzhou	2018	219.274	226.419	277.186	0.546235	1.08251	59817	0.905815	89.8521	93.366	0.029514	137.361	7.93177	21.4496	100	90.1114	19	0.988035	0.458244	40.8693	4.55067	3.28872	0.576393
54	Downstream	Zibo	2018	233.447	243.07	293.318	0.114522	0.864639	107720	0.698526	94.4624	94.5949	0.023234	229.372	3.00295	6.73336	100	94.374	56	1.08336	0.432221	51.5249	7.66302	6.16785	0.714896
55	Downstream	Dongying	2018	244.905	244.692	283.081	0.137025	0.621475	128727	0.953658	90.9178	92.1083	0.015495	143.534	1.86202	4.91129	99.53	91.1002	20	1.10259	0.36494	53.515	12.0068	13.5353	0.690392
1	Upstream	Xining	2017	215.762	227.168	248.051	0.053523	1.23404	54800	1.31551	85.0192	88.3161	0.00545	315.168	1.15028	3.03835	94.91	87.7976	8	1.1432	0.351418	76.6497	6.92569	7.38854	0.710998
2	Upstream	Lanzhou	2017	238.503	232.207	251.331	0.068014	1.7923	65771	1.13272	88.148	91.9931	0.015803	1089.34	1.39803	7.96299	100	93.7404	9	1.14405	0.349664	68.0556	7.19916	2.97619	0.810194
3	Upstream	Baiyin	2017	185.931	215.281	266.48	0.220855	1.19786	53863	0.893583	77.1505	71.1405	0.004799	21.7603	0.829073	2.25828	100	69.2684	3	0.950165	0.300856	44.7233	2.43451	4.85746	0.493205
4	Upstream	Dingxi	2017	164.458	204.605	258.024	0.419645	3.5074	13623	0.921894	72.7237	69.2972	0.004261	21.7882	0.408979	23.7918	97.37	70.7757	1	0.926865	0.304086	42.2874	1.18217	2.74177	0.343292
5	Upstream	Tianshui	2017	166.802	205.612	259.925	0.1535	1.7047	30165	0.675864	74.4153	66.2442	0.00431	113.219	0.468323	7.81189	100	66.1866	2	0.900216	0.287055	32.2504	2.06599	2.87442	0.401401
6	Upstream	Pingliang	2017	174.078	205.492	252.382	0.333841	1.95761	24334	0.737682	58.1212	64.3145	0.00279	36.4635	2.00566	26.1635	93.87	57.6805	0	0.902906	0.299469	59.1159	1.75123	3.73911	0.397198
7	Upstream	Qingyang	2017	179.079	206.363	246.935	0.349218	0.86134	26644	0.708517	65.3399	71.0541	0.00595	79.2121	0.467746	8.06648	61.93	65.649	1	0.835778	0.295385	33.3688	0.709031	3.50084	0.369981
8	Upstream	Wuwei	2017	179.878	206.883	243.649	0.388435	1.55468	26828	1.02383	81.225	69.4796	0.003696	90.7248	0.475454	10.4031	87.46	64.6217	2	0.960684	0.414359	37.3966	4.32258	2.08185	0.397195
9	Upstream	Yinchuan	2017	234.154	241.156	254.114	0.040104	0.916993	81656	1.24338	89.4451	91.5419	0.024036	456.718	1.28108	7.6133	100	96.1693	12	1.17746	0.396807	70.6659	10.7846	18.9629	0.770918
10	Upstream	Shizuishan	2017	199.905	216.333	251.111	0.087702	0.900429	66951	0.842553	79.2723	63.3449	0.009867	111.544	2.87438	107.533	97.52	72.9071	6	1.08514	0.456956	49.7883	13.9103	8.84184	0.752428
11	Upstream	Wuzhong	2017	185.695	201.875	247.18	0.2618	0.50597	36393	0.865968	79.3539	76.2289	0.006989	26.6011	1.95428	54.7357	95.8	81.1732	3	0.981608	0.430239	41.1983	3.31267	9.11876	0.490276
12	Upstream	Zhongwei	2017	179.422	201.032	245.639	0.291642	0.922302	32375	0.898168	72.4366	76.9873	0.009323	0	3.92914	43.3408	95.695	76.1617	1	0.94877	0.36952	34.4968	3.7581	4.31965	0.431361
13	Upstream	Wuhai	2017	219.802	226.35	283.785	0.027303	0.711846	105	0.769151	63.1826	57.0757	0.008304	89.6453	2.42392	95.7374	99	72.6862	2	1.27523	0.426929	55.0169	19.4974	12.6537	0.947425
14	Upstream	Eerduosi	2017	215.317	221.469	283.98	0.032871	0.650351	149526	0.912437	82.9407	86.5207	0.005043	44.2597	1.09389	13.7667	100	90.7642	7	1.28491	0.384054	45.8936	18.1853	12.2782	0.740513
15	Upstream	Bayannaoer	2017	200.073	213.75	364.176	0.236058	0.988368	43949	0.884635	72.115	75.4896	0.003128	67.9131	2.74828	25.3141	99.04	83.2469	7	0.968276	0.554861	43.7322	3.67996	5.04511	0.541726
16	Upstream	Baotou	2017	218.729	226.364	275.625	0.029017	1.5238	85016	0.761691	86.8894	86.0695	0.011856	264.084	1.39876	18.7873	97.98	89.2281	13	1.28437	0.359499	54.9809	9.88877	6.187	0.832986
17	Upstream	Huhehaote	2017	233.92	230.144	315.93	0.033593	2.4879	78434	1.21123	86.778	93.4428	0.009083	768.364	0.86452	11.3073	99.91	93.798	10	1.28181	0.361	57.108	12.7584	16.3413	0.690799
18	Upstream	Wulanchabu	2017	179.882	212.697	306.375	0.526942	1.0525	106	0.617486	64.7389	72.6095	0.002383	103.149	2.69419	77.6077	96.33	87.356	5	0.772978	0.341992	31.1486	5.87872	3.75743	0.490083
19	Midstream	Taiyuan	2017	244.608	244.974	272.134	0.029376	1.62805	77536	0.975904	92.1678	94.7005	0.03868	1005.03	1.1055	2.88542	100	96.371	16	1.18691	0.495567	83.4897	10.3866	16.9418	0.846999
20	Midstream	Lvliang	2017	191.122	210.283	279.241	0.180932	0.518784	33886	0.513153	71.3258	78.869	0.007785	49.777	1.99111	47.2212	82.51	91.1002	6	0.989515	0.320261	22.2047	1.12661	3.27412	0.492511
21	Midstream	Jincheng	2017	215.962	223.502	262.459	0.07618	0.780398	49918	0.596277	74.6909	76.0081	0.007459	24.6635	2.96807	16.5004	100	71.6782	11	1.05566	0.415069	35.9709	2.55036	5.015	0.583412
22	Midstream	Linfen	2017	201.204	215.789	263.33	0.136619	1.05593	30958	0.544498	74.7974	73.5407	0.005364	97.6593	2.65204	15.7953	92.2	82.0853	3	1.03499	0.372043	35.6019	1.45041	3.61486	0.514002
23	Midstream	Yuncheng	2017	202.185	216.137	265.986	0.4184	1.37765	27038	0.547109	85.4157	85.2151	0.006874	103.714	1.97536	46.7573	100	82.7573	14	1.04016	0.365981	42.0052	1.15442	3.18591	0.489449
24	Midstream	Datong	2017	193.719	225.738	263.148	0.130905	1.51984	32671	0.461444	76.1953	72.1294	0.006762	79.4126	1.65225	17.0478	89.28	85.7239	8	1.08252	0.316715	45.1807	4.14827	2.20776	0.629357
25	Midstream	Shuozhou	2017	189.833	214.935	263.117	0.087314	1.30679	55316	0.45228	63.8057	59.1398	0.005734	59.2455	1.14455	19.7684	98.24	71.9758	4	1.08293	0.397076	34.1667	3.09122	3.6036	0.552928
26	Midstream	Xinzhou	2017	188.859	220.145	263.315	0.228493	0.968805	29543	0.425807	70.3101	66.5803	0.006441	85.3647	0.752753	20.8413	100	81.6628	2	1.02825	0.285951	27.5939	1.36407	3.47332	0.494001
27	Midstream	Jinzhong	2017	208.236	221.189	271.592	0.228171	1.02904	36670	0.615497	80.841	84.1014	0.008809	543.053	0.801736	17.5797	97.66	89.7465	12	1.01373	0.397614	34.6328	2.68303	5.08082	0.54136
28	Midstream	Yangquan	2017	200.234	222.201	263.083	0.06355	1.06472	47790	0.598183	67.068	60.3207	0.008569	106.949	0.556529	87.9769	73.02	73.1279	5	1.06727	0.43822	41.255	4.67774	4.75582	0.67561
29	Midstream	Changzhi	2017	197.759	220.377	278.221	0.074604	0.783095	41109	0.577743	78.0837	76.7089	0.007133	104.776	2.76678	17.9678	51.13	80.7124	5	1.02219	0.422655	40.8625	2.17945	5.73082	0.529291
30	Midstream	Xian	2017	246.607	251.093	261.994	0.100732	1.76907	66649	0.845387	97.6469	98.4351	0.043331	755.719	0.59546	0.522634	99.7	98.7999	92	1.06145	0.340151	60.5395	6.18923	12.8318	0.7712
31	Midstream	Baoji	2017	191.572	230.038	259.408	0.172049	0.567532	53790	0.525628	89.2358	83.8806	0.014045	90.1217	1.32016	4.05918	100	86.3863	10	0.992388	0.371437	52.9728	2.84845	4.65485	0.528299
32	Midstream	Xianyang	2017	194.76	228.084	261.64	0.01778	0.784906	43510	0.454888	85.6663	91.0042	0.00841	290.875	1.40144	1.93676	98.38	90.6586	18	0.935043	0.323411	53.0553	1.71846	3.97623	0.515608
33	Midstream	Tongchuan	2017	184.566	229.057	248.944	0.231797	1.44239	39339	0.413948	60.6836	63.5465	0.006691	39.9088	1.03805	28.1841	92.94	68.5964	3	1.0041	0.309308	66.3667	5.75954	9.83921	0.62539
34	Midstream	Weinan	2017	181.959	218.963	257.626	0.325672	1.16446	28769	0.476892	81.3882	85.9927	0.006884	30.2811	2.81961	61.762	98.76	90.9178	10	0.968147	0.370518	37.9591	1.37287	2.41506	0.441509
35	Midstream	Yanan	2017	195.536	217.269	259.629	0.235643	0.545061	57934	0.708894	71.4555	73.5599	0.006	139.733	1.49987	7.15765	95.285	80.962	1	0.950882	0.330932	44.8588	1.86912	4.77221	0.580708
36	Midstream	Yulin	2017	195.528	217.802	259.443	0.161795	0.450608	92404	0.590329	75.4724	82.9205	0.010934	57.503	4.1678	18.3032	93.505	85.119	6	0.883974	0.380984	48.0681	2.16848	3.02647	0.579614
37	Midstream	Shangluo	2017	162.461	218.334	261.161	0.215311	0.689257	33695	0.481648	74.1542	72.9551	0.00344	75.169	0.690317	6.0308	92.88	75.2592	1	0.941225	0.383891	49.4058	1.15483	2.93957	0.417419
38	Downstream	Zhengzhou	2017	254.599	266.014	273.889	0.034798	1.11221	81461	0.88403	97.6949	98.8575	0.022417	946.625	0.902828	2.68844	100	98.6175	54	1.17348	0.554064	80.6876	8.30609	7.79297	0.722297
39	Downstream	Kaifeng	2017	197.221	230.04	269.047	0.536768	0.997518	41377	0.719512	80.1959	84.5718	0.009914	209.819	1.12936	1.33212	94	91.9739	19	0.813828	0.451385	49.401	2.29486	4.19845	0.474205
40	Downstream	Luoyang	2017	213.629	241.49	263.884	0.13494	1.03712	62982	0.653232	95.2525	92.6651	0.024672	173.138	0.912081	3.94272	100	94.134	20	0.92578	0.376011	52.3729	3.73589	4.14774	0.560003
41	Downstream	Anyang	2017	197.845	218.683	265.06	0.303805	0.89704	43846	0.526028	84.3942	83.5445	0.013648	163.695	0.925395	15.8046	100	89.1129	9	0.821875	0.450248	42.0162	1.66715	2.55435	0.501999
42	Downstream	Hebi	2017	197.441	223.798	259.678	0.284565	0.432021	51168	0.923077	76.7819	67.0411	0.013839	98.1188	3.37945	4.70972	100	79.1475	3	0.953706	0.537377	48.6832	4.24351	4.07081	0.587615
43	Downstream	Xinxiang	2017	204.121	229.812	265.957	0.363542	0.882639	41822	0.591705	91.8817	89.4585	0.023064	268.833	3.67762	2.71096	100	91.6859	36	0.891654	0.473634	46.4691	1.51326	2.53077	0.519605
44	Downstream	Jiaozuo	2017	209.856	233.139	264.783	0.199178	0.612554	64173	0.688079	87.453	84.975	0.014935	224.162	2.91829	5.10855	100	86.2135	12	0.959596	0.555031	48.3975	3.10385	6.01107	0.579899
45	Downstream	Puyang	2017	191.894	227.067	260.28	0.461844	0.696515	43638	0.49221	82.8159	78.7442	0.009053	40.233	1.90417	0.865989	90.76	86.2903	5	0.842431	0.40426	39.1339	2.44553	5.55052	0.437309
46	Downstream	Sanmenxia	2017	205.717	232.98	273.802	0.218936	0.7298	58786	0.6215	77.5682	69.2684	0.013513	72.0324	1.24514	7.70804	99	78.8018	6	0.995044	0.474712	48.2303	2.67995	6.78803	0.547186
47	Downstream	Heze	2017	177.717	224.469	256.482	0.392583	0.997933	33591	0.572767	84.8512	91.5227	0.004324	55.7074	2.41676	9.49349	99.67	93.7212	36	0.857311	0.487353	39.6864	1.22253	1.61401	0.490499
48	Downstream	Jining	2017	197.053	234.791	260.398	0.388396	1.04261	49668	0.626836	93.8239	92.6843	0.012656	134.276	3.25847	5.68941	100	93.126	72	0.948573	0.457896	43.4938	3.23905	5.02633	0.571198
49	Downstream	Taian	2017	194.366	236.314	262.803	0.183561	1.02945	63433	0.632606	86.6052	88.5561	0.011725	217.19	1.77929	3.31574	100	89.7177	38	0.988634	0.478756	44.2029	4.10444	17.0413	0.606367
50	Downstream	Liaocheng	2017	190.912	226.774	256.509	0.429716	1.23692	49806	0.717062	90.3562	92.5787	0.004812	76.6601	2.59677	22.6803	100	90.601	23	0.947547	0.492053	39.8331	1.83863	6.28267	0.503405
51	Downstream	Jinan	2017	238.108	257.735	266.889	0.136345	1.67963	98275	0.807018	97.6536	98.1855	0.015464	743.659	0.826025	2.29729	100	98.0607	97	1.13683	0.355774	64.9825	6.24761	18.6172	0.705294
52	Downstream	Dezhou	2017	183.289	226.055	258.015	0.4012	1.04394	48610	0.580298	90.816	90.5434	0.01429	109.828	3.0193	12.7484	100	93.1068	58	0.974084	0.543385	30.9396	3.85452	3.05394	0.55573
53	Downstream	Binzhou	2017	201.421	230.964	256.659	0.526854	0.961743	58964	0.896327	89.5449	89.7753	0.029083	138.185	7.82906	31.6513	100	88.1816	24	0.99297	0.452839	40.1759	4.45262	2.78608	0.586305
54	Downstream	Zibo	2017	215.255	246.155	256.903	0.103999	0.85997	101569	0.685396	94.0428	92.4635	0.021875	225.663	2.73716	13.9273	100	92.8379	79	1.08739	0.43017	51.0195	7.23176	5.73443	0.702595
55	Downstream	Dongying	2017	227.526	247.828	272.984	0.165836	0.598166	122949	0.955735	88.4783	84.4086	0.023173	152.149	2.9045	9.65157	100	86.2903	25	1.10492	0.363068	52.0421	12.0811	12.717	0.677481
1	Upstream	Xining	2016	194.715	182.103	226.926	0.058503	1.02977	53800	1.2336	83.799	85.023	0.005212	306.226	1.42208	3.93697	95.09	87.98	10	1.14961	0.351754	77.4307	6.84321	7.34885	0.700004
2	Upstream	Lanzhou	2016	220.527	185.302	231.765	0.075157	1.78939	59671	0.974307	87.1025	89.8041	0.010646	1146.52	1.476	8.47616	40.4	93.1644	8	1.14367	0.350325	64.8522	7.16772	2.86061	0.810093
3	Upstream	Baiyin	2016	163.317	171.524	243.265	0.230125	1.1348	52298	0.852408	75.4695	65.1882	0.00543	21.4286	0.900028	84.225	97.96	72.9071	3	0.943077	0.30115	44.4419	2.43533	4.53857	0.479084
4	Upstream	Dingxi	2016	141.657	161.693	230.616	0.603877	3.10708	12439	0.870904	74.7609	63.9209	0.00418	23.5106	0.60711	22.1399	69.16	69.7485	1	0.920726	0.302138	48.3332	1.19005	2.80665	0.318983
5	Upstream	Tianshui	2016	146.795	162.165	254.9	0.230872	1.57985	28439	0.647714	72.7035	59.831	0.00428	131.231	0.558836	8.39777	72.43	67.8571	3	0.895687	0.286501	36.5664	2.04634	2.52483	0.376407
6	Upstream	Pingliang	2016	151.217	162.299	240.16	0.757072	1.90248	24997	0.670117	56.4314	56.0964	0.002834	26.9602	1.85407	31.119	100	60.5991	0	0.898761	0.2989	58.2521	1.34563	3.46631	0.378013
7	Upstream	Qingyang	2016	157.244	165.295	233.952	0.502137	0.780039	25810	0.731275	56.6657	58.1317	0.004202	76.3772	0.404796	8.15446	61.93	65.361	1	0.830333	0.295652	40.0419	0.669075	3.32307	0.349882
8	Upstream	Wuwei	2016	156.494	162.179	240.752	0.399074	1.07017	28349	0.92924	75.9245	65.5146	0.165601	90.999	0.740697	8.61115	99.5	66.8875	2	0.952775	0.414366	50.9012	2.75854	1.97274	0.377184
9	Upstream	Yinchuan	2016	214.997	184.791	222.478	0.040927	0.888244	74269	1.21929	88.4121	91.0138	0.014952	451.426	2.26988	15.0621	97	94.7485	18	1.19082	0.394933	67.2219	10.5792	17.9023	0.756971
10	Upstream	Shizuishan	2016	178.187	175.85	236.662	0.158225	0.977478	64880	0.776644	75.2611	59.4758	0.007887	108.301	2.59943	100.622	97.52	70.1997	6	1.06013	0.455478	61.0112	13.9731	8.36373	0.744183
11	Upstream	Wuzhong	2016	162.225	164.996	225.948	0.241892	0.545305	32039	0.80101	74.9827	73.6943	0.005268	24.7371	2.29416	67.9613	100	83.0069	2	0.977887	0.425591	44.6061	3.3487	7.92165	0.478035
12	Upstream	Zhongwei	2016	156.33	164.17	212.812	0.267704	0.922358	29549	0.85143	67.4971	71.6782	0.008976	0	8.68401	67.3638	94.85	71.2078	1	0.953554	0.370602	37.4848	3.77015	3.66615	0.399029
13	Upstream	Wuhai	2016	200.863	184.535	212.63	0.007568	0.752347	102725	0.759669	61.7483	48.0991	0.013449	86.0827	2.09882	70.5892	98.65	63.7097	2	1.26886	0.423798	57.3706	19.7564	12.5022	0.730073
14	Upstream	Eerduosi	2016	195.275	179.181	242.176	0.027678	0.627999	137647	0.933167	80.8679	83.1221	0.003675	38.8362	0.824141	13.0192	97.02	89.0841	8	1.29264	0.384874	53.6272	8.90381	134.34	0.735416
15	Upstream	Bayannaoer	2016	177.209	172.948	337.943	0.273355	0.634061	54480	0.810372	64.8425	72.8303	0.00364	63.0109	2.29304	30.0007	98.04	80.1075	7	0.961829	0.551278	52.6675	3.86169	4.94891	0.391813
16	Upstream	Baotou	2016	199.674	181.859	306.514	0.018806	1.47887	77980	0.742601	86.178	85.1574	0.014085	280.777	0.864871	10.8834	97.67	90.3322	18	1.27589	0.358735	55.3709	9.12526	5.55633	0.829986
17	Upstream	Huhehaote	2016	215.775	186.745	402.5	0.026175	2.45997	72751	1.14129	87.4904	92.6747	0.010183	769.69	0.73702	16.4848	100	93.4044	11	1.28162	0.36094	57.5485	12.4033	14.7246	0.682196
18	Upstream	Wulanchabu	2016	159.384	168.727	227.809	0.50885	0.761862	44517	0.578989	61.4238	68.8844	0.002166	99.9383	0.584745	29.2298	95.28	80.5107	6	0.768869	0.341991	37.0722	5.72459	2.48493	0.478521
19	Midstream	Taiyuan	2016	226.464	197.308	296.299	0.033287	1.73153	68234	0.912376	90.8468	94.0668	0.019619	994.922	1.31242	5.31431	100	93.5196	17	1.17416	0.492407	84.152	9.43513	17.2498	0.845502
20	Midstream	Lvliang	2016	168.483	171.652	269.403	0.164915	0.695818	25896	0.52505	71.5486	75.1632	0.006034	59.6628	3.14978	72.8317	83.67	74.712	5	0.985933	0.316129	31.6524	0.931258	3.07652	0.478003
21	Midstream	Jincheng	2016	193.548	179.51	261.15	0.087838	0.78567	42854	0.559413	75.5031	72.8879	0.005625	27.2524	5.73122	63.2988	86.7	63.9785	10	1.05495	0.412252	45.7193	2.52057	4.80417	0.574217
22	Midstream	Linfen	2016	178.897	178.036	256.723	0.158863	1.03613	26476	0.554326	76.5735	70.3821	0.003012	106.741	3.50073	33.1902	87.88	76.6129	2	1.02719	0.369393	42.2364	1.75639	3.66981	0.500314
23	Midstream	Yuncheng	2016	178.863	177.603	260.209	0.433492	1.40001	23029	0.53662	86.8424	83.6405	0.004647	104.09	2.12869	50.3866	100	82.2965	14	0.999096	0.365307	51.9754	1.15547	2.68227	0.476476
24	Midstream	Datong	2016	173.793	192.189	214.918	0.147627	1.50041	30046	0.466213	78.9401	67.7419	0.003153	82.2409	1.87562	20.5148	75.23	83.8326	6	1.07607	0.312755	52.9034	4.14097	2.22976	0.620065
25	Midstream	Shuozhou	2016	166.436	179.342	261.652	0.056335	1.1806	51753	0.447383	67.308	53.9459	0.003639	64.2328	1.46177	22.3307	100	73.3007	2	1.08472	0.395943	41.2816	2.89011	3.48962	0.542051
26	Midstream	Xinzhou	2016	165.945	183.389	267.64	0.209059	1.19376	22896	0.441317	69.7437	62.3368	0.004289	85.4009	2.24189	105.896	100	71.9758	2	1.02435	0.281146	35.7338	1.21712	2.49762	0.478986
27	Midstream	Jinzhong	2016	184.684	181.51	274.06	0.258421	1.18925	32646	0.584348	78.2152	77.4674	0.006123	526.165	1.62679	27.8745	95.51	80.77	14	1.00864	0.395382	46.2896	2.67567	3.78356	0.52928
28	Midstream	Yangquan	2016	176.759	182.338	262.492	0.065091	1.04754	44461	0.545557	67.02	49.2896	0.005561	101.86	0.852516	93.7542	72.01	63.268	5	1.05534	0.437826	50.3349	4.69507	4.60958	0.666785
29	Midstream	Changzhi	2016	172.942	180.813	276.606	0.087554	0.868986	33762	0.563957	81.2769	74.3952	0.015066	110.989	3.6624	32.3981	42.17	71.4862	4	1.01339	0.422261	46.9611	2.68964	5.55394	0.515311
30	Midstream	Xian	2016	229.014	203.139	254.405	0.095722	1.74144	63393	0.801259	97.7611	98.3103	0.029154	941.53	0.64406	0.785338	96.7	98.0895	89	1.07056	0.426354	60.0174	5.85931	13.6729	0.766499
31	Midstream	Baoji	2016	172.011	185.46	261.139	0.217672	0.434877	47042	0.500236	87.9771	82.7669	0.012151	85.0225	1.8451	9.73739	99.24	83.5349	10	0.983073	0.324204	59.7828	2.7894	3.79603	0.515894
32	Midstream	Xianyang	2016	174.938	184.897	276.301	0.458253	0.722706	42735	0.45374	86.4823	89.0361	0.00595	263.272	1.86117	7.30415	96.9	88.076	21	0.940868	0.331028	56.7561	1.3817	3.10231	0.504392
33	Midstream	Tongchuan	2016	162.703	187.222	265.362	0.236583	0.706851	36803	0.373918	58.1586	56.8548	0.007353	53.848	1.11679	23.2922	90.69	63.268	3	1.00857	0.34348	64.7309	5.64212	9.84419	0.62382
34	Midstream	Weinan	2016	161.023	174.62	271.373	0.27467	1.14704	26285	0.502208	86.7665	80.6932	0.007844	30.3448	2.98934	74.5274	91.21	87.5288	11	0.964381	0.34255	38.2977	1.25661	1.88957	0.426
35	Midstream	Yanan	2016	173.592	175.884	271.54	0.249486	0.626787	48224	0.637524	70.8967	71.9662	0.007538	102.743	2.75184	7.21851	92.75	75.7008	1	0.950549	0.344313	57.6305	1.57138	4.58984	0.571511
36	Midstream	Yulin	2016	174.691	178.395	268.237	0.153363	0.503355	77093	0.653236	71.49	78.7826	0.011998	51.3868	2.43558	28.2771	91.89	86.7992	5	0.88534	0.355327	58.7197	2.30337	3.87936	0.56919
37	Midstream	Shangluo	2016	138.151	175.651	220.107	0.312411	0.717717	29574	0.448777	72.3387	65.361	0.004136	76.3882	1.36137	9.63395	91.39	69.0476	1	0.937431	0.328177	49.6058	0.704136	2.69849	0.39828
38	Downstream	Zhengzhou	2016	231.013	203.925	262.805	0.04091	1.07312	74302	0.811579	97.4251	98.5887	0.016435	914.581	0.981764	4.30098	100	98.0799	60	1.1758	0.554766	83.2228	5.16974	6.7946	0.710199
39	Downstream	Kaifeng	2016	172.003	181.733	230.944	0.693807	0.966882	37746	0.724985	81.5284	81.8932	0.010518	200.565	1.8318	4.01231	94	85.8583	19	0.813363	0.453976	42.444	2.15101	4.78369	0.458794
40	Downstream	Luoyang	2016	191.524	193.018	228.614	0.178189	1.00194	56410	0.604511	94.7014	91.7243	0.018051	198.246	1.29106	7.43068	95.84	89.9002	23	0.922795	0.372561	61.6718	3.64211	3.71416	0.543494
41	Downstream	Anyang	2016	174.006	175.715	258.595	0.391896	0.87165	39386	0.528463	83.4159	80.4627	0.014366	152.528	1.06067	23.6712	94.15	86.6839	10	0.820128	0.448168	51.3167	1.56993	2.48539	0.485099
42	Downstream	Hebi	2016	172.068	179.97	257.134	0.333785	0.410432	47940	0.903122	72.2945	67.4443	0.010975	85.7169	3.34418	15.3306	94.99	75.1056	4	0.949294	0.535518	47.6081	4.26323	3.66836	0.572128
43	Downstream	Xinxiang	2016	180.585	182.664	253.286	0.424094	0.84351	38098	0.576035	90.9965	87.212	0.015698	262.776	3.77486	6.37295	100	86.4823	38	0.889009	0.471479	57.3603	1.47658	2.35591	0.504405
44	Downstream	Jiaozuo	2016	187.288	187	241.258	0.207758	0.57915	58981	0.667171	88.6665	82.0564	0.014565	208.694	4.02849	6.46515	97.5	78.6098	13	0.948128	0.552575	57.4168	2.91878	5.79526	0.564495
45	Downstream	Puyang	2016	169.162	180.897	261.93	0.557253	0.622082	39831	0.475118	81.9758	77.0257	0.010381	30.9117	2.80362	3.11199	82.74	77.6114	8	0.837667	0.401103	52.0636	2.25249	2.76805	0.420391
46	Downstream	Sanmenxia	2016	181.997	188.154	262.084	0.254796	0.727595	53049	0.613285	74.2031	63.0376	0.011117	62.2091	2.87209	17.6979	96.7	76.4785	5	0.985197	0.474459	55.955	2.69492	6.5467	0.531093
47	Downstream	Heze	2016	155.062	181.577	254.627	0.43418	1.00543	30987	0.596771	84.8051	87.9608	0.006936	58.7027	3.32274	16.898	99.37	89.9002	38	0.849517	0.483907	47.0821	1.01941	1.56217	0.473604
48	Downstream	Jining	2016	175.827	189.984	247.171	0.378681	1.03331	46571	0.61934	93.2191	90.8794	0.013809	132.446	3.10194	10.215	100	90.8314	72	0.953699	0.45403	50.699	2.7279	2.34008	0.552499
49	Downstream	Taian	2016	171.087	191.584	255.116	0.209261	1.01386	59878	0.633689	86.0666	84.4086	0.010359	232.125	2.11379	5.52552	100	87.5	41	0.990756	0.476187	49.1202	4.0799	16.7311	0.590591
50	Downstream	Liaocheng	2016	167.181	184.866	282.538	0.488444	1.16793	47624	0.696269	88.5302	91.1002	0.003716	75.2352	2.89034	20.679	100	87.1448	27	0.953681	0.489195	45.2359	1.85363	6.00484	0.484992
51	Downstream	Jinan	2016	220.872	209.461	254.533	0.169882	1.62519	90999	0.756487	97.3243	97.8111	0.016005	1004.14	0.916905	4.35396	100	97.7247	102	1.14267	0.356453	65.7035	5.24395	17.7586	0.694598
52	Downstream	Dezhou	2016	158.07	184.957	260.323	0.347105	1.01868	46313	0.580496	91.3585	88.4889	0.018	100.846	2.63895	18.236	99.02	92.1563	62	0.976779	0.538137	37.3738	3.77225	2.72085	0.537697
53	Downstream	Binzhou	2016	179.697	190.621	251.132	0.579714	0.959628	56758	0.878487	89.6659	86.1559	0.019528	137.669	8.13165	63.7605	100	86.9336	26	0.992602	0.449138	48.4657	4.20457	3.63917	0.568311
54	Downstream	Zibo	2016	195.033	199.799	250.721	0.11763	0.840361	94587	0.687208	94.1379	90.7162	0.025168	228.618	3.37533	31.7277	100	91.0138	98	1.08493	0.430179	58.6123	6.94062	5.56658	0.691096
55	Downstream	Dongying	2016	206.25	203.172	281.08	0.134839	0.57442	114510	0.886961	90.3159	83.3909	0.011056	153.013	2.30889	12.473	100	85.9735	25	1.10471	0.360726	56.517	9.06149	10.1684	0.666714
1	Upstream	Xining	2015	176.72	134.5	251.57	0.060876	1.01329	49178	1.15429	82.067	84.9366	0.00706	302.467	1.94412	50.9853	95.27	82.7573	11	1.14868	0.351639	76.8089	6.71196	5.55652	0.688982
2	Upstream	Lanzhou	2015	202.81	136.88	267.28	0.0727	1.60622	57142	0.883238	85.3821	90.457	0.012024	1127.61	1.97424	29.2177	19.65	91.1578	8	1.14728	0.355176	60.678	5.71606	2.84314	0.80951
3	Upstream	Baiyin	2015	150.87	115.2	271.35	0.203567	0.931808	53425	0.809942	73.3161	62.3656	0.004859	17.6326	1.31023	209.869	95.65	69.2684	3	0.945951	0.301434	42.8446	2.38026	4.20492	0.46529
4	Upstream	Dingxi	2015	129.72	103.68	245.79	0.636266	3.10563	11245	0.798582	70.3341	60.7431	0.004307	16.8556	0.806775	30.9821	68.39	68.5964	1	0.923422	0.303803	47.3311	1.18418	2.6599	0.303999
5	Upstream	Tianshui	2015	139.5	114.41	236.8	0.25348	1.45912	26976	0.622188	75.77	55.962	0.004651	114.425	0.893868	12.1259	70.27	64.3529	3	0.901953	0.288673	35.1692	1.98086	2.43983	0.352991
6	Upstream	Pingliang	2015	142.27	103.65	278.41	0.664655	1.61454	23223	0.669874	60.2554	57.7477	0.003187	25.5815	5.42423	79.9599	100	65.649	0	0.90012	0.302513	56.6635	1.01525	3.46997	0.362679
7	Upstream	Qingyang	2015	150.12	115.05	286.64	0.494664	0.636999	26516	0.718137	52.1246	61.6551	0.006502	80.4349	0.4135	10.2276	55.75	62.8264	1	0.834424	0.296465	38.2201	0.632145	3.24591	0.334589
8	Upstream	Wuwei	2015	144.43	99.3	227.63	0.410679	1.07416	25819	0.853677	68.799	63.3737	0.003463	100.237	2.27302	42.0508	96	70.9773	2	0.955799	0.419362	47.8859	3.08302	2.81326	0.359227
9	Upstream	Yinchuan	2015	204.02	139.24	257.82	0.213248	1.09372	69594	1.21082	86.7195	88.4505	0.010512	452.826	3.26269	43.4331	100	92.2619	17	1.20744	0.394467	65.0571	11.3396	19.0241	0.758006
10	Upstream	Shizuishan	2015	167.77	122.5	269.13	0.18383	0.900446	61845	0.856512	70.2074	57.9013	0.00821	98.4137	4.91107	175.484	97.26	68.8652	6	1.05729	0.454955	59.1878	14.099	9.04822	0.736802
11	Upstream	Wuzhong	2015	150.7	108.63	258.62	0.276679	0.545277	29756	0.865661	74.0947	68.414	0.005535	26.0341	4.47373	113.486	100	74.904	2	0.977993	0.424555	43.9339	3.38625	6.5686	0.45871
12	Upstream	Zhongwei	2015	145.46	100.77	237.47	0.278098	0.872072	27857	0.900849	64.6832	67.0891	0.008945	0	12.468	80.5104	94.85	76.0753	1	0.949988	0.370398	34.3728	3.81044	3.97687	0.39068
13	Upstream	Wuhai	2015	190.72	129.75	292.23	0.00888	0.645267	100871	0.821638	56.0148	49.0495	0.018367	63.62	2.23638	143.961	96	62.1544	2	1.24927	0.423987	55.4696	19.8633	10.7952	0.738215
14	Upstream	Eerduosi	2015	185.48	125.66	260.24	0.16257	0.629505	130257	0.999741	76.3882	82.7381	0.006416	28.8201	0.699695	47.1727	95.57	88.2393	9	1.29996	0.385232	49.9584	8.94822	11.3931	0.731309
15	Upstream	Bayannaoer	2015	165.54	114.22	244.37	0.255191	0.601998	53000	0.88062	65.8266	70.5357	0.003008	58.6941	3.23857	68.26	97.25	81.6628	7	0.959931	0.554372	50.2445	4.26953	4.17412	0.342278
16	Upstream	Baotou	2015	190.99	132.27	263.32	0.021014	1.43858	73111	0.809138	85.2736	87.5384	0.013723	255.638	1.11179	47.3222	96.56	89.0457	20	1.26374	0.358733	52.1598	8.8123	4.94168	0.827006
17	Upstream	Huhehaote	2015	205.26	139.07	269.72	0.034194	2.01226	65671	1.1322	86.5035	91.321	0.007072	768.689	1.00663	21.7695	99.83	91.7339	15	1.28242	0.361089	54.834	10.6485	11.7924	0.674892
18	Upstream	Wulanchabu	2015	148.92	108.72	262.28	0.514727	0.760499	43221	0.591804	57.3013	67.3195	0.002535	97.807	1.62622	60.8005	94.2	83.8326	6	0.770913	0.342643	36.982	5.71212	1.21726	0.441387
19	Midstream	Taiyuan	2015	214.81	152.54	244.07	0.031381	1.64459	63483	0.852464	91.4026	93.8172	0.030484	975.824	1.29563	23.6372	100	91.4267	21	1.17551	0.491434	82.3095	9.09996	15.5255	0.844004
20	Midstream	Lvliang	2015	156.66	114.01	253.35	0.175545	0.657646	25003	0.55149	70.9399	79.3203	0.003901	59.7568	3.74869	102.386	83.78	74.2512	7	0.989006	0.314064	29.2939	0.936799	2.98523	0.462398
21	Midstream	Jincheng	2015	179.13	123.8	244.75	0.082775	0.723722	43065	0.560557	80.1767	73.9439	0.012452	27.1404	5.45354	71.4997	100	62.8264	10	1.05496	0.409516	43.7408	2.49244	2.07775	0.564881
22	Midstream	Linfen	2015	162.87	121.16	248.43	0.164325	0.977771	25798	0.550032	77.7295	77.6402	0.003133	100.717	4.37513	58.9299	79.39	72.6862	3	1.03014	0.367715	39.5293	1.45411	3.46281	0.486192
23	Midstream	Yuncheng	2015	162.57	123.44	244.97	0.420317	1.39767	22134	0.555851	86.5275	85.8103	0.00558	99.0749	5.21885	101.811	100	75.4416	13	1.03397	0.36251	52.3326	0.866301	2.67663	0.461244
24	Midstream	Datong	2015	163.21	147.55	234.84	0.115404	1.24843	30669	0.486878	80.5751	72.8303	0.002687	84.4058	3.53722	91.1104	67.02	71.4862	7	1.07722	0.31117	48.221	3.98074	2.10193	0.610204
25	Midstream	Shuozhou	2015	152.98	132.16	236.52	0.056863	1.0812	51256	0.301418	65.2112	64.6601	0.006687	60.3904	2.06962	71.4392	92.01	63.7097	4	1.09108	0.393309	39.1726	2.45716	3.24594	0.531551
26	Midstream	Xinzhou	2015	153.12	128.19	260.19	0.209876	1.18328	22147	0.43635	71.826	65.1882	0.003805	64.4731	3.79017	115.917	48.66	70.7757	1	1.02473	0.279294	40.7577	1.52818	3.36199	0.463005
27	Midstream	Jinzhong	2015	170.54	125.31	249.2	0.259613	1.17457	29726	0.588066	79.2377	80.1843	0.007893	488.191	2.75687	87.1978	94	76.6129	14	1.01186	0.395168	43.9728	2.63213	3.86126	0.517253
28	Midstream	Yangquan	2015	165.04	129.27	263.17	0.065002	0.973359	42688	0.535129	69.1811	61.2423	0.005774	98.1621	0.768842	131.153	88	56.0964	5	1.05804	0.435148	48.4374	4.6342	4.34099	0.659015
29	Midstream	Changzhi	2015	157.56	134.91	249.24	0.086952	0.860766	35029	0.553776	83.0482	77.1697	0.006704	115.948	4.86555	72.36	84.27	70.1997	6	1.01541	0.420154	47.0208	2.70144	5.22746	0.500205
30	Midstream	Xian	2015	217.31	156.9	239.24	0.098802	1.77278	60912	0.770225	97.115	98.6175	0.027737	975.186	0.897056	6.66948	98.09	97.3118	90	1.06731	0.424009	58.9793	5.71356	9.16077	0.7568
31	Midstream	Baoji	2015	161.99	138.43	239.49	0.224554	0.549552	43248	0.497068	88.2949	82.9013	0.007574	88.3985	3.04594	17.7364	99.18	77.6114	7	0.97865	0.32268	55.0899	2.73165	4.00181	0.500199
32	Midstream	Xianyang	2015	162.72	135.14	238.69	0.467571	0.674277	40288	0.456816	85.8228	88.3449	0.003902	258.923	2.61885	24.4602	96.75	83.3141	23	0.942474	0.329312	54.3138	1.38766	2.47164	0.490005
33	Midstream	Tongchuan	2015	153.15	132.8	239.12	0.256293	0.669896	36322	0.322823	54.6419	61.0023	0.007792	35.5353	1.22635	52.0461	90.59	56.6436	3	1.01172	0.341915	55.8851	5.58969	9.61948	0.618412
34	Midstream	Weinan	2015	149.92	114.25	238.72	0.294127	0.99834	25496	0.50104	84.014	81.2692	0.007795	30.2244	2.96988	80.8975	90.81	77.6114	11	0.962764	0.341748	35.5081	1.17913	1.83586	0.407899
35	Midstream	Yanan	2015	159.96	114.8	237.28	0.263571	0.463751	53799	0.610487	71.923	70.0269	0.0071	109.752	2.09406	16.1134	92.75	72.9071	1	0.947473	0.342392	54.9097	1.58652	4.28898	0.558598
36	Midstream	Yulin	2015	163.03	123.7	230.81	0.181531	0.503174	70120	0.727625	74.6141	82.0564	0.00429	50.7277	2.75589	66.5855	90.09	83.1125	4	0.901049	0.353034	53.8091	2.00523	3.43712	0.555115
37	Midstream	Shangluo	2015	129.1	113.87	254.72	0.341957	0.754677	26274	0.421335	67.4808	65.121	0.00459	79.5834	4.25035	31.8704	96.22	63.9785	1	0.939166	0.327789	49.9067	0.873844	2.21006	0.376898
38	Downstream	Zhengzhou	2015	216.7	156.69	237.04	0.052573	1.04518	69996	0.758084	97.1285	98.1183	0.016148	861.273	2.65253	14.5658	100	97.4462	65	1.18064	0.550661	76.8513	4.93259	6.64646	0.696896
39	Downstream	Kaifeng	2015	157.28	128.2	244.31	0.576793	0.939337	34881	0.701056	79.7513	80.1171	0.009606	196.63	4.46246	25.6265	100	79.5987	18	0.820201	0.449505	50.9928	2.15295	4.75499	0.442302
40	Downstream	Luoyang	2015	179.47	146.55	230.94	0.205122	0.9071	52261	0.630097	94.5891	90.9466	0.018605	193.939	1.97289	34.3246	92.35	89.6121	26	0.925664	0.371854	54.7175	3.30268	3.28637	0.526502
41	Downstream	Anyang	2015	160.81	123.02	235.2	0.395597	0.799322	36695	0.507408	81.2807	80.0979	0.014126	142.309	2.23298	50.0377	94.92	79.5219	9	0.829217	0.442085	45.0059	1.49414	2.4707	0.468203
42	Downstream	Hebi	2015	157.38	130.32	232.01	0.322249	0.396263	44806	0.902795	72.4347	67.4059	0.008831	75.5604	5.07492	52.1783	89.47	68.1068	4	0.95176	0.529544	47.6588	4.28394	3.54919	0.556974
43	Downstream	Xinxiang	2015	167.88	128.91	238.87	0.476975	0.792149	35124	0.604139	90.6874	88.4889	0.010219	250.46	7.67331	24.8199	100	80.7124	40	0.897496	0.464397	52.0101	1.4071	2.34574	0.490002
44	Downstream	Jiaozuo	2015	174.66	131.95	233.1	0.354463	0.554337	55090	0.654156	88.3813	84.1782	0.015431	275.716	7.23127	20.1866	97.5	76.6129	13	0.950818	0.544896	46.8025	2.43916	3.42105	0.5485
45	Downstream	Puyang	2015	155.77	129.17	233.3	0.5395	0.558687	37060	0.46627	79.2368	77.3905	0.009763	23.2715	5.2878	16.1472	86.44	69.7485	5	0.841472	0.392731	49.133	2.05817	1.68421	0.40349
46	Downstream	Sanmenxia	2015	168.77	135.1	248.41	0.260538	0.643535	49482	0.647426	74.4115	67.8667	0.010938	58.0815	5.85194	56.1605	87	71.2078	6	0.984142	0.465226	56.1763	1.98531	6.34765	0.516092
47	Downstream	Heze	2015	142.64	127.92	232.33	0.427358	0.885647	29192	0.641225	85.2208	86.0887	0.005992	57.4874	4.12085	26.898	99.77	81.7588	40	0.847437	0.481198	42.1162	1.01643	1.54818	0.451302
48	Downstream	Jining	2015	164.17	136.06	235.93	0.374576	0.966831	44236	0.655647	92.9186	91.4555	0.015597	125.271	4.15213	20.7305	100	88.028	76	0.956746	0.450748	53.4594	2.40505	2.26889	0.527497
49	Downstream	Taian	2015	158.04	143.8	235.06	0.220765	0.950565	57374	0.665653	84.8723	85.4263	0.012608	195.117	3.09366	13.7466	100	82.7573	56	0.990048	0.473553	46.7969	2.42644	2.82638	0.570401
50	Downstream	Liaocheng	2015	153.58	127.46	234.75	0.456726	1.12658	44743	0.717613	86.9739	89.8905	0.005702	73.1434	3.33831	26.604	100	82.4021	29	0.959441	0.487344	41.9539	1.82226	5.94078	0.461495
51	Downstream	Jinan	2015	210.4	164.99	243.3	0.176115	1.51185	85919	0.713965	97.2609	97.2158	0.017437	1001.07	1.21553	11.5286	100	96.8414	117	1.13979	0.35679	63.3693	4.46298	16.7555	0.679599
52	Downstream	Dezhou	2015	146.14	132.73	228.87	0.360983	0.960759	43545	0.625833	91.1943	89.9866	0.022223	89.25	2.88265	25.4182	98.68	84.4854	63	0.977796	0.535624	36.1737	3.78071	2.52512	0.517301
53	Downstream	Binzhou	2015	167.69	138.55	229.68	0.502147	0.851539	56035	0.877854	90.5175	85.0038	0.017023	133.066	9.56214	39.8708	100	80.2419	29	1	0.448323	48.1764	4.03526	3.42098	0.5462
54	Downstream	Zibo	2015	184.76	172.14	242.19	0.125596	0.788092	89235	0.697101	93.8402	90.3034	0.0261	221.883	3.76637	38.3389	100	86.7415	106	1.08054	0.43	57.3869	6.63076	5.34468	0.672598
55	Downstream	Dongying	2015	195.24	161.81	236.79	0.087161	0.515819	113871	0.824306	91.4372	84.111	0.010378	142.23	2.26596	13.8699	100	80.7124	28	1.10723	0.358513	56.9364	8.02615	10.1867	0.655216
1	Upstream	Xining	2014	158.41	108.86	145.52	0.063543	0.886642	46762	1.07197	75.9217	78.9747	0.007512	293.609	2.3973	62.6508	94.16	78.6866	11	1.13065	0.356503	70.9521	6.54822	7.87445	0.685991
2	Upstream	Lanzhou	2014	182.99	115.06	156.82	0.063403	1.24301	54137	0.848162	84.2761	80.578	0.011288	1130.13	2.28043	33.7921	19.15	88.8153	9	0.978089	0.350281	62.0835	5.73276	2.96052	0.803405
3	Upstream	Baiyin	2014	132.31	95.86	232.49	0.187916	0.754511	26174	0.703499	77.6315	52.6594	0.007222	15.4598	1.26217	219.242	89.88	65.361	3	0.960259	0.288089	40.7891	2.33566	4.09179	0.449277
4	Upstream	Dingxi	2014	110.59	90.41	155.05	0.64691	2.44513	10051	0.724377	67.2254	54.8771	0.005545	18.837	0.995987	27.8876	63.27	59.8406	1	0.919774	0.267179	46.0825	0.764736	2.66518	0.287714
5	Upstream	Tianshui	2014	122.22	93.13	214.81	0.258528	1.10465	15852	0.527936	72.475	49.8176	0.006176	115.186	0.935307	13.0809	53.37	51.3153	3	0.9062	0.26836	33.8652	1.48648	2.38888	0.339106
6	Upstream	Pingliang	2014	123.97	92.24	224.57	0.559844	0.976545	16776	0.638367	55.1872	43.7692	0.004087	28.2799	4.27895	83.2684	100	49.8176	0	0.895293	0.282666	55.1833	1.17096	3.3152	0.344692
7	Upstream	Qingyang	2014	131.34	85.98	283.11	0.46142	0.475633	29351	0.668664	52.1813	48.4927	0.009197	73.0155	0.598032	9.23212	75	53.1874	1	0.837476	0.266463	35.5071	0.598156	3.07893	0.315494
8	Upstream	Wuwei	2014	125.97	78.09	231.5	0.472334	0.800335	22406	0.749092	71.1655	48.9631	0.003112	107.284	2.42876	80.6147	99	64.6217	2	0.960085	0.411545	43.9402	3.08778	2.75309	0.340097
9	Upstream	Yinchuan	2014	182.42	109.94	223.29	0.203173	1.02212	65942	1.22115	83.822	83.1701	0.014392	439.232	3.95787	48.6546	100	85.2535	18	1.08617	0.393419	58.8802	10.395	19.1883	0.754474
10	Upstream	Shizuishan	2014	150.31	96.85	156.22	0.143293	0.789304	68008	0.868773	71.5063	47.8207	0.008269	100.971	3.86935	191.145	95	61.8184	10	1.01007	0.456427	58.4315	13.6534	8.00828	0.722402
11	Upstream	Wuzhong	2014	133.08	82.38	156.81	0.268833	0.527798	28741	0.906516	72.8773	56.0292	0.005656	26.3656	5.32559	142.951	98.99	69.0476	1	0.942787	0.425248	41.326	3.28184	6.82874	0.436987
12	Upstream	Zhongwei	2014	129.32	115.75	231.16	0.233221	0.832881	26354	1.04971	67.2187	56.634	0.012724	0	9.4297	114.094	96.9	65.8986	2	0.927578	0.371439	31.4601	3.4936	3.53004	0.371857
13	Upstream	Wuhai	2014	172.27	105.97	284.62	0.00688	0.564752	108556	0.899505	56.7924	46.3806	0.015804	50.9022	2.31108	174.347	90.71	56.6436	2	1.00036	0.426352	64.0743	18.6936	10.747	0.745218
14	Upstream	Eerduosi	2014	168.46	107.33	291.3	0.023145	0.601221	127736	1.03785	72.7179	79.4643	0.004334	28.1327	0.588832	48.1839	95	84.0054	10	1.30449	0.384158	48.2064	8.92875	10.5553	0.72801
15	Upstream	Bayannaoer	2014	147.75	81.96	224.13	0.28266	0.606083	51872	0.855042	64.7485	64.977	0.003105	51.3218	3.02147	87.7723	95.93	78.4562	7	0.93617	0.551817	64.3481	3.35526	4.08493	0.292165
16	Upstream	Baotou	2014	173.23	104	161.88	0.02392	1.34256	70033	0.735518	79.7024	81.5668	0.014574	251.311	1.06097	52.094	95.46	85.5223	22	1.25123	0.358052	51.0146	8.57449	10.8467	0.823008
17	Upstream	Huhehaote	2014	185.01	102.69	159.47	0.039136	1.74064	60028	1.08937	84.5785	87.5192	0.011581	767.112	2.50479	31.5682	98.74	90.265	15	1.2739	0.361086	47.8222	10.78	2.58279	0.669207
18	Upstream	Wulanchabu	2014	132.62	99.31	215.86	0.51563	0.706631	41138	0.686439	53.8364	54.1667	0.004768	97.9642	1.94684	66.2748	91.17	79.2819	7	0.764296	0.342165	35.9548	5.60673	1.1349	0.439627
19	Midstream	Taiyuan	2014	194.34	127.67	166.65	0.02952	1.46192	59023	0.793739	90.9879	90.1018	0.04384	932.599	1.57047	33.0482	100	89.3721	20	1.16281	0.489599	80.602	9.52104	14.8498	0.842495
20	Midstream	Lvliang	2014	138.88	95.36	157.09	0.233816	0.508005	28960	0.544585	65.9178	75.3744	0.006006	56.8671	3.81261	95.9054	78.33	73.1279	8	0.975966	0.314359	29.1679	0.917888	2.88741	0.446697
21	Midstream	Jincheng	2014	155.4	104.24	158.93	0.066195	0.632489	43490	0.510347	74.8608	73.9919	0.012225	27.6149	5.54247	75.2862	100	60.5991	13	1.05477	0.404987	41.1841	2.42973	1.77686	0.555199
22	Midstream	Linfen	2014	141.68	103.39	158.93	0.21444	0.856271	26732	0.508951	76.948	65.1018	0.004918	100.36	4.8968	72.7218	76.14	70.4205	4	1.02904	0.370817	39.6072	1.4588	3.43562	0.47139
23	Midstream	Yuncheng	2014	142.48	97.8	160.16	0.404567	1.10127	22940	5.61317	82.9388	77.1505	0.007667	81.7052	6.89097	111.688	96	75.1056	14	1.00006	0.365563	50.8996	0.860575	2.8557	0.444472
24	Midstream	Datong	2014	146.24	133.45	151.28	0.121174	1.10586	29607	0.452508	75.0115	59.0246	0.005823	88.334	4.89855	115.653	92	68.3564	9	0.99997	0.309725	47.4247	3.26366	1.93992	0.60043
25	Midstream	Shuozhou	2014	135.35	111.11	155.9	0.060034	0.735757	57368	0.270461	69.8848	63.8537	0.006784	50.8353	1.77395	99.12	91.22	58.1317	4	0.999943	0.394052	38.001	2.47449	4.5071	0.521466
26	Midstream	Xinzhou	2014	136.69	101.86	156	0.231546	1.0425	22025	0.417503	68.3641	52.1985	0.004023	60.5082	3.95538	94.1795	46.11	69.7485	1	1.00112	0.280837	38.9548	1.53428	3.35717	0.446987
27	Midstream	Jinzhong	2014	151.47	102.17	148.21	0.249066	0.980076	31465	0.538286	76.0186	73.4831	0.008843	421.001	3.0558	95.933	96.6	76.1617	14	1.00463	0.393731	41.1318	2.11427	4.08698	0.504533
28	Midstream	Yangquan	2014	147.61	110.39	204.21	0.046342	0.797581	44382	0.563277	62.1553	54.0323	0.009584	98.9948	0.995758	144.101	72	48.9631	5	1.04557	0.432709	50.1472	4.65283	4.15237	0.649602
29	Midstream	Changzhi	2014	137.13	113.55	154.35	0.080732	0.63933	39196	0.522589	80.3811	71.9086	0.006038	120.905	5.97307	90.2248	80.05	68.5964	7	1.00366	0.419744	45.4529	2.71413	4.76736	0.484608
30	Midstream	Xian	2014	196.31	134.29	170.07	0.107292	1.50201	58829	0.768924	96.7176	97.6383	0.016456	888.291	1.15427	11.3978	93.48	96.4574	96	1.0582	0.419925	54.5639	5.35613	8.79165	0.7447
31	Midstream	Baoji	2014	144.88	120.42	149.45	0.231103	0.50529	39848	0.482409	86.1617	76.2673	0.01026	87.2083	2.80723	17.1544	100	73.1279	9	0.977905	0.319797	50.7514	2.68038	3.73295	0.483188
32	Midstream	Xianyang	2014	145.18	111.22	149.28	0.477036	0.622524	37597	0.458867	83.655	83.631	0.004751	245.915	2.36167	27.527	96.4	81.7588	24	0.941105	0.325964	52.0356	2.99185	2.41285	0.474298
33	Midstream	Tongchuan	2014	135.92	103.46	157.45	0.282958	0.477694	38550	0.301524	54.158	50.9409	0.005942	28.5765	1.23554	53.0546	90.06	50.6528	3	1.00488	0.338259	56.4312	5.44314	9.561	0.61117
34	Midstream	Weinan	2014	131.66	91.65	158.56	0.290017	0.78064	25358	0.487448	82.7055	72.2254	0.008677	28.0741	2.86848	98.178	90.2	75.1056	11	0.951728	0.338091	35.6204	1.06682	1.73854	0.389107
35	Midstream	Yanan	2014	143.57	85.07	155.47	0.290482	0.304872	63454	0.551517	63.4361	61.5495	0.007606	116.452	1.52515	11.7828	88.46	64.3529	2	0.94507	0.339217	51.3526	1.76128	5.16985	0.5441
36	Midstream	Yulin	2014	148.59	90.27	159.14	0.205599	0.369276	84197	0.739317	68.5061	88.6137	0.01234	49.1859	2.1417	67.9348	91	77.4962	3	0.90527	0.349237	142.144	2.00656	3.66657	0.539496
37	Midstream	Shangluo	2014	114.84	101.12	155.59	0.348119	0.701163	24484	0.42464	63.8441	57.0084	0.004564	73.0177	4.61592	32.039	97	56.6436	1	0.933969	0.324388	42.3133	0.769951	2.17373	0.355113
38	Downstream	Zhengzhou	2014	193.78	131	158	0.042566	0.759036	72993	0.778653	96.5841	96.4478	0.01578	835.189	2.1697	17.8411	95	96.4766	61	1	0.531706	74.3485	4.75155	6.43634	0.683099
39	Downstream	Kaifeng	2014	137.32	111.75	159.41	0.533894	0.865277	31787	0.678461	75.6701	75.6816	0.01091	263.966	5.91935	28.5881	53.2	74.376	13	0.821416	0.433968	48.1293	1.5322	1.89492	0.425808
40	Downstream	Luoyang	2014	160.41	126.86	165.6	0.192212	0.819948	49417	0.614209	93.4572	86.1175	0.020514	186.045	2.0852	31.7916	83.08	82.8341	26	0.959207	0.358456	51.6247	3.11021	2.77878	0.509494
41	Downstream	Anyang	2014	141.24	105.32	153.2	0.350687	0.627446	35210	0.489885	80.119	72.4366	0.017884	132.077	2.76926	72.8373	100	71.6782	8	0.832516	0.424281	45.3536	1.4224	2.32513	0.452495
42	Downstream	Hebi	2014	138.19	123.81	155.74	0.300123	0.346294	42550	0.917615	69.6976	61.9528	0.010782	71.1693	5.45443	57.8425	86.26	56.6436	6	0.95722	0.506598	45.656	4.30646	3.26145	0.541375
43	Downstream	Xinxiang	2014	146.2	107.91	167.02	0.348788	0.706783	33696	0.618956	87.4491	84.495	0.014298	250.618	9.27791	28.2039	100	75.8353	40	0.905313	0.4474	49.7442	1.3665	2.15434	0.475806
44	Downstream	Jiaozuo	2014	154.9	113.96	158.64	0.210237	0.496975	52421	0.675445	87.0901	77.429	0.021459	266.356	7.31383	28.6735	97.4	71.851	14	0.953057	0.522084	45.0816	2.42441	3.00071	0.532094
45	Downstream	Puyang	2014	137.41	115.68	157.13	0.462061	0.499631	34895	0.435598	77.3675	70.0269	0.012729	22.5215	5.09012	17.1577	99	64.3529	7	0.848292	0.371439	45.5096	1.93557	1.64676	0.385004
46	Downstream	Sanmenxia	2014	148.72	116.21	265.27	0.262374	0.556517	48259	0.62297	73.6943	60.3783	0.017308	56.8155	5.61989	82.9702	95.32	61.3383	5	0.986435	0.43885	53.9762	2.412	6.13302	0.503582
47	Downstream	Heze	2014	124.64	109.39	146.4	0.443686	0.860481	27175	0.649401	82.9407	81.6052	0.011736	43.2809	4.18056	31.023	99.48	80.3571	38	0.851797	0.447053	39.1792	0.997879	1.52879	0.430546
48	Downstream	Jining	2014	144.47	118.89	149.58	0.396009	0.884594	40150	0.68394	90.023	87.8936	0.017283	115.887	4.31783	27.5046	100	85.4167	77	0.958028	0.415736	48.3447	2.25	2.14078	0.502549
49	Downstream	Taian	2014	139.88	124.31	156.73	0.270148	0.894472	54653	0.647417	83.7135	83.8806	0.013835	188.515	3.09741	15.9674	100	74.1647	57	0.992531	0.420413	45.0564	2.36338	2.71595	0.55026
50	Downstream	Liaocheng	2014	132.89	103.33	174.57	0.413183	1.04511	42482	0.737403	85.5501	84.1974	0.012899	70.7431	3.52607	32.4213	100	83.3141	31	0.969727	0.395744	41.9681	1.83298	5.82341	0.439493
51	Downstream	Jinan	2014	189.61	144.15	147.09	0.180967	1.42314	82046	0.724727	96.4094	95.7373	0.016797	991.077	1.36554	11.7565	100	96.0445	123	1.1369	0.379898	62.3433	4.47432	16.1239	0.664087
52	Downstream	Dezhou	2014	128.85	118.3	145.89	0.366249	0.905927	41219	0.671155	89.2204	85.4647	0.015287	75.5745	3.05884	26.4468	97.23	79.3875	64	0.978241	0.446468	35.8399	3.80186	2.50469	0.495294
53	Downstream	Binzhou	2014	149.51	114.74	156.33	0.498087	0.807451	51515	0.880452	88.8402	82.9973	0.019904	127.886	6.86167	61.5038	100	73.1279	33	0.999871	0.411111	47.9917	3.9881	3.19214	0.524738
54	Downstream	Zibo	2014	166.71	145.32	165.12	0.123759	0.725939	87531	0.692917	93.2364	87.1832	0.024112	207.736	4.08088	45.7672	100	80.1075	113	1.07827	0.463142	54.052	5.56446	4.94847	0.657096
55	Downstream	Dongying	2014	174.59	154.4	215.7	0.082547	0.459919	113326	0.786863	88.2901	78.8883	0.021911	129.641	2.51393	14.0831	100	76.6129	28	1.11005	0.391337	56.6052	7.48892	10.2255	0.640417
1	Upstream	Xining	2013	124.34	109.35	166.14	0.080201	0.910116	42868	0.966417	70.9716	76.2961	0.008017	281.875	2.85939	73.4151	92.67	77.2561	12	0.999824	0.348092	70.052	5.8079	7.77915	0.677986
2	Upstream	Lanzhou	2013	148.17	121.54	180.71	0.051867	1.10521	49786	0.801525	84.8646	78.7346	0.012575	1276.43	2.7642	40.6174	22.2	88.2393	9	0.987954	0.342567	58.878	5.50582	2.96573	0.797095
3	Upstream	Baiyin	2013	98.24	101.77	159.48	0.181755	6.2e-05	58464	0.628781	76.9288	45.3629	0.00563	12.8022	1.3231	22.0718	83.72	47.9839	3	0.967345	0.281186	37.7176	2.23105	4.18175	0.432309
4	Upstream	Dingxi	2013	72.93	88.6	241.6	0.776498	2.17326	8982	0.608292	64.6352	46.3806	0.005339	19.7603	1.10619	31.9644	100	63.7097	1	0.923259	0.259808	41.3	0.685747	2.36041	0.271592
5	Upstream	Tianshui	2013	86.25	91.24	188.08	0.291009	0.000116	22112	0.489899	73.99	47.091	0.006986	125.903	1.10051	20.7313	18.76	50.6528	2	0.871164	0.259645	33.805	1.43031	2.35348	0.324203
6	Upstream	Pingliang	2013	87.87	102.98	145.52	0.391619	8.1e-05	17176	0.541434	42.9704	38.9017	0.00501	31.3893	14.7093	90.7594	100	43.702	0	0.899828	0.27595	48.6845	1.02075	3.32583	0.330378
7	Upstream	Qingyang	2013	95.12	70.36	128.02	0.540551	0.513118	26474	0.562991	41.7992	34.3798	0.008565	70.7023	0.551732	25.0542	100	46.4574	1	0.841613	0.260542	33.6258	0.314932	2.85239	0.295901
8	Upstream	Wuwei	2013	89.44	78.97	183.76	0.415905	7.7e-05	23558	0.65948	70.8314	40.8794	0.003177	92.2716	8.94319	83.9884	98.9	63.7097	2	0.960318	0.400903	46.0281	3.05491	1.77328	0.32339
9	Upstream	Yinchuan	2013	146.69	111.75	156.03	0.035647	1.00855	61684	1.13656	81.4516	81.442	0.01769	443.986	4.8052	71.6583	100	81.7588	17	1.20666	0.390196	56.3355	10.4336	15.1774	0.747875
10	Upstream	Shizuishan	2013	116.88	93.27	191.06	0.125641	0.779908	57979	0.796189	69.2262	41.7051	0.008484	95.2456	3.13368	201.102	100	52.621	9	0.991253	0.448136	58.0008	13.8944	7.66495	0.712498
11	Upstream	Wuzhong	2013	98.85	99.67	140.9	0.206826	0.570787	24439	0.884244	68.2681	57.1333	0.00491	18.0391	6.92472	182.245	98.82	67.3099	1	0.926235	0.415648	35.3268	3.58377	6.73178	0.420511
12	Upstream	Zhongwei	2013	93.59	137.67	185.13	0.168337	0.869913	23705	0.946636	62.0075	58.775	0.004145	0	11.8295	120.282	100	52.621	2	0.925761	0.362708	31.8368	3.46728	3.50285	0.350107
13	Upstream	Wuhai	2013	139.21	104.85	253.9	0.011448	0.516265	103660	0.808711	50.8516	42.0795	0.026693	55.2161	1.4944	197.003	86.1	59.8406	2	1.00018	0.412402	69.8246	18.0076	11.9147	0.751582
14	Upstream	Eerduosi	2013	135.17	98.54	212.16	0.019314	0.584431	122311	1.01843	69.2435	77.3329	0.007689	21.1698	0.515938	53.6078	95.13	81.7588	10	1.30752	0.375492	48.9318	8.98637	18.2751	0.724015
15	Upstream	Bayannaoer	2013	116.97	88.33	182.96	0.302162	0.437529	45622	0.863913	60.6365	57.6037	0.004839	48.1324	2.45901	92.8182	92.36	71.9758	7	0.9119	0.534246	45.331	3.35807	4.01054	0.241231
16	Upstream	Baotou	2013	139.07	113.37	188.5	0.025429	1.29065	67106	0.700169	78.4898	70.1133	0.012643	253.435	2.11989	56.4227	94.04	81.3652	22	1.22933	0.353184	51.0087	8.15257	10.9761	0.819993
17	Upstream	Huhehaote	2013	149.28	123.19	203.06	0.0529	1.70555	56948	0.962843	87.9282	86.1655	0.010613	763.913	0.768155	35.4894	98.7	87.7592	17	1.28252	0.356154	45.1768	9.71644	10.4662	0.66239
18	Upstream	Wulanchabu	2013	97.12	129.18	180.7	0.496934	0.607856	29463	0.65998	59.1705	50.2208	0.004071	96.9053	1.6323	70.5246	98.08	75.6048	6	0.749382	0.333285	32.6142	5.49223	1.21526	0.437855
19	Midstream	Taiyuan	2013	160.48	130.75	174.23	0.033304	1.25673	56547	0.724247	92.4386	86.9048	0.035401	885.354	1.693	36.8441	100	87.6344	20	1.164	0.478574	78.3482	8.45548	15.4078	0.8412
20	Midstream	Lvliang	2013	107.06	94.92	177.25	0.282093	0.341862	32484	0.500795	67.717	68.1548	0.008854	52.067	2.45564	88.2857	51.3	75.1056	8	0.962935	0.306923	28.426	0.880569	2.97126	0.431004
21	Midstream	Jincheng	2013	121.98	110.51	173.44	0.06555	0.587162	42895	0.49156	76.3777	62.9704	0.013742	26.8104	5.52468	79.7024	95	58.9478	13	1.04907	0.39501	39.8114	2.42111	1.90385	0.544814
22	Midstream	Linfen	2013	109.18	102.64	187.61	0.229856	0.787852	26899	0.471424	76.1607	59.0246	0.006378	98.531	5.2643	74.4347	48.19	75.1056	3	1.02781	0.360312	37.5512	1.46443	3.45267	0.456705
23	Midstream	Yuncheng	2013	108.06	103.54	184.19	0.439856	1.038	21887	0.5501	81.7396	68.558	0.007941	88.8034	4.24431	112.919	96	68.3564	14	0.999981	0.356968	56.611	0.825054	2.32585	0.430579
24	Midstream	Datong	2013	113.99	151.25	179.67	0.110892	1.0669	28701	0.421004	71.9432	64.4969	0.004944	88.8945	5.56836	132.336	55.82	70.4205	9	0.99997	0.302167	47.0503	4.89496	2.12747	0.590269
25	Midstream	Shuozhou	2013	104.46	117.69	145.11	0.056118	0.648401	59063	0.244741	61.2106	53.9459	0.009098	5.74475	1.58418	106.101	80.17	54.4067	5	1.00011	0.383028	38.7456	2.48825	4.31143	0.510836
26	Midstream	Xinzhou	2013	105.24	100.18	135.29	0.241233	0.970843	21133	0.398606	71.1012	45.0749	0.008332	60.7661	3.63355	97.1909	42.93	71.851	1	1.00013	0.274331	39.1311	1.16876	2.6522	0.430388
27	Midstream	Jinzhong	2013	118.96	117.98	168.77	0.2275	0.843315	31273	0.495813	72.9119	66.7435	0.008092	360.286	3.03357	101.849	69.02	75.4416	13	0.99997	0.385773	39.4354	1.83062	3.8216	0.488729
28	Midstream	Yangquan	2013	120.62	116.37	172.81	0.046356	0.704376	44251	0.537694	65.7287	43.3084	0.010704	89.1486	0.952911	153.262	72	54.4067	5	1.04446	0.422237	48.1097	4.04762	5.23088	0.640115
29	Midstream	Changzhi	2013	105.65	109.9	177.77	0.096944	0.472802	39474	0.497211	80.9869	61.8856	0.011481	95.5664	6.04699	98.9705	70.05	68.5964	5	1.00053	0.406887	42.9305	2.21678	4.89994	0.468711
30	Midstream	Xian	2013	162.5	132.48	169.45	0.114248	1.45437	53624	0.728198	96.7483	97.0142	0.010821	876.424	1.83717	13.2396	99.86	95.7469	89	1.06433	0.390634	51.4549	5.10008	7.73978	0.7361
31	Midstream	Baoji	2013	111.33	123.18	178.6	0.260058	0.469867	37199	0.460508	86.3422	70.6605	0.008937	98.8891	3.09138	18.6201	98.83	68.5964	11	0.97111	0.293802	45.9382	2.64381	3.4957	0.468595
32	Midstream	Xianyang	2013	111.48	115.58	189.89	0.489187	0.616465	34050	0.420802	82.3925	74.5488	0.005447	244.335	2.81339	31.0446	93.35	77.4962	24	0.926894	0.299705	46.1293	2.17717	2.57982	0.461009
33	Midstream	Tongchuan	2013	104.67	95.47	172.54	0.266617	0.433768	38402	0.291593	52.356	43.7692	0.005253	39.6535	1.31687	53.4079	88.75	53.8402	3	0.984579	0.332313	53.2748	5.458	8.03275	0.607143
34	Midstream	Weinan	2013	97.76	93.87	187.16	0.314937	0.735321	23669	0.47689	82.4798	74.5104	0.006132	32.2599	2.86211	106.013	91.2	68.5964	9	0.935714	0.313069	33.8841	1.06158	1.82869	0.372395
35	Midstream	Yanan	2013	111.4	92.26	115.25	0.311552	0.281571	61496	0.513254	67.3685	60.8199	0.006885	121.205	1.74059	12.196	88.77	48.9631	2	0.927712	0.31404	47.559	1.76783	4.62808	0.532297
36	Midstream	Yulin	2013	117.14	96.8	185.65	0.239225	0.353814	80184	0.742828	66.0935	79.2531	0.011742	47.9839	1.52595	70.5288	91	75.1056	3	0.893979	0.3239	48.7672	1.18981	3.45963	0.526392
37	Midstream	Shangluo	2013	81.15	109.19	106.83	0.412983	0.721258	21795	0.412551	62.5653	47.4942	0.004935	70.1973	4.62144	36.7934	97	56.6436	1	0.936193	0.279597	39.7724	0.720344	2.17382	0.335621
38	Downstream	Zhengzhou	2013	157.14	142.73	171.7	0.042355	0.744672	68021	0.750387	96.1761	95.3437	0.021154	813.427	1.90861	17.1114	89.8	93.798	58	1.00002	0.526357	69.5709	4.23775	6.88811	0.670805
39	Downstream	Kaifeng	2013	98.63	121.65	174.59	0.577657	0.89277	28806	0.616624	75.4829	67.7419	0.01122	186.451	6.34156	31.4562	49.99	73.9631	14	0.839993	0.428637	43.0585	1.50022	1.62721	0.410999
40	Downstream	Luoyang	2013	125.15	128.56	165.81	0.234493	0.594691	47569	0.586812	93.3391	81.73	0.020161	179.143	2.46469	37.3836	83.72	85.2535	28	0.95554	0.35278	47.9834	2.82531	2.60763	0.494407
41	Downstream	Anyang	2013	107.98	116.71	178.73	0.368496	0.544574	33085	0.475355	81.1031	68.942	0.018993	122.361	3.27147	67.3002	93.49	66.6571	9	0.845515	0.420088	43.7839	1.36935	2.10216	0.437996
42	Downstream	Hebi	2013	102.91	144.44	147.43	0.35584	0.257294	38919	0.914473	72.8792	54.3971	0.010035	66.5071	6.22711	65.0359	84.69	47.1678	8	0.969861	0.499717	44.0273	4.05842	3.08888	0.52803
43	Downstream	Xinxiang	2013	111.8	115.33	168.03	0.326002	0.697013	31138	0.600884	84.0956	80.6068	0.013591	249.854	7.4107	32.2933	92.72	71.851	28	0.908	0.440081	47.4079	1.36564	2.1674	0.460705
44	Downstream	Jiaozuo	2013	121.09	115.81	167.06	0.262324	0.367735	48544	0.671641	83.1154	73.6367	0.020931	236.576	6.36538	35.3511	97.3	70.7757	17	0.955438	0.515323	44.2901	2.20825	2.87414	0.52019
45	Downstream	Puyang	2013	102.44	125.16	167.53	0.521801	0.312441	31483	0.390178	78.0012	65.8506	0.012644	27.5558	6.32918	20.5904	99	62.8264	8	0.858855	0.366418	42.0731	2.11496	1.62109	0.366992
46	Downstream	Sanmenxia	2013	114.88	113.38	151.64	0.265912	0.496783	46201	0.585622	71.924	59.3702	0.016636	61.3761	5.75545	88.0741	94	64.3529	6	0.988139	0.426306	51.7915	2.15073	5.9212	0.489001
47	Downstream	Heze	2013	91.56	130.74	173.25	0.368115	0.822173	24842	0.639465	81.7521	76.5457	0.011132	39.9252	4.37656	33.9613	99.65	77.2561	40	0.873932	0.438359	37.3726	0.999056	1.4699	0.415994
48	Downstream	Jining	2013	112.01	126.87	170.17	0.391509	0.79262	37161	0.62422	90.1603	81.9124	0.01821	108.087	4.47803	35.1074	100	85.5223	73	0.967893	0.405924	50.5557	2.235	2.83824	0.483304
49	Downstream	Taian	2013	109.36	135.31	157.96	0.296028	0.859366	51012	0.626367	82.4846	75.2208	0.01496	183.127	2.94693	21.5573	100	73.3007	61	0.996421	0.409454	48.3118	2.33118	2.69397	0.537715
50	Downstream	Liaocheng	2013	103.51	130.97	156.16	0.455537	0.973041	40084	0.732588	82.9205	79.7907	0.014094	71.003	3.59699	0.728696	100	75.4416	30	0.989339	0.386514	41.3784	1.41932	3.93991	0.420483
51	Downstream	Jinan	2013	155.76	160.64	158.49	0.201779	1.40868	74994	0.722711	95.84	94.3452	0.020952	1039.07	1.64353	15.5096	96.53	94.4604	126	1.14117	0.371634	58.9915	4.42076	15.6198	0.659985
52	Downstream	Dezhou	2013	97.4	132.29	163.49	0.41379	0.839826	39060	0.673	89.1619	84.0054	0.020284	70.5577	3.80112	31.7867	96.64	83.0069	66	0.979803	0.438336	36.4867	3.01881	2.46337	0.477403
53	Downstream	Binzhou	2013	117.68	127.04	171.81	0.52756	0.790833	46750	0.866364	88.5532	80.0403	0.016786	122.17	7.38544	37.2635	100	72.4366	35	1.0001	0.400451	46.9919	3.60287	3.75485	0.511975
54	Downstream	Zibo	2013	133.82	154.6	167.04	0.131153	0.68716	82889	0.674158	92.6997	84.4086	0.028938	196.819	4.06709	54.383	100	75.9313	126	1.07985	0.451034	50.5923	5.43918	4.8687	0.653094
55	Downstream	Dongying	2013	139.76	161.24	158.45	0.091511	0.434407	107862	0.749159	85.7776	73.8671	0.021674	123.905	3.11089	16.2507	100	73.6079	30	1.11492	0.382544	54.2856	6.59024	7.48237	0.631925
1	Upstream	Xining	2012	94.5	71.56	94.56	0.072088	0.950381	37455	0.954602	75.4973	75.7104	0.006734	275.242	3.74228	83.9022	91.18	77.0929	10	1.13219	0.33263	61.9427	5.25051	10.0116	0.677183
2	Upstream	Lanzhou	2012	116.62	83.78	130.05	0.039597	1.04015	43175	0.800315	82.283	78.677	0.013816	844.608	3.06941	44.8588	100	81.5476	8	1.12924	0.337477	57.6147	4.79548	12.899	0.783391
3	Upstream	Baiyin	2012	67.51	72.13	117.83	0.209743	0.549437	25274	0.598172	73.3218	43.7692	0.005917	17.0719	2.41144	246.541	74.35	58.1317	3	0.978486	0.242652	35.6852	2.03001	3.5947	0.415426
4	Upstream	Dingxi	2012	39.79	54.41	109.51	0.753781	2.08414	8114	0.584086	58.967	42.9627	0.006547	25.7692	1.3347	27.8451	100	58.9478	1	0.934593	0.252926	37.4404	0.884732	2.64697	0.258306
5	Upstream	Tianshui	2012	55.88	67.77	119.72	0.571921	1.05738	12593	0.503147	70.1306	49.472	0.005244	105.381	1.31032	24.0024	18.76	43.702	2	0.873623	0.254591	31.5307	1.31619	2.43739	0.311102
6	Upstream	Pingliang	2012	56.3	63.67	139.35	0.509476	0.66318	15607	0.622567	53.5868	41.7051	0.005197	32.7826	13.1029	104.145	100	48.9631	0	0.889701	0.271834	42.4852	0.830972	2.20952	0.31649
7	Upstream	Qingyang	2012	63.35	55.85	106.98	1.3961	0.394247	22878	0.481492	51.8539	36.8664	0.008987	64.8531	0.50249	10.8432	80	51.3153	1	0.845749	0.255799	33.15	0.347097	2.81735	0.280112
8	Upstream	Wuwei	2012	56.1	69.17	102.31	0.304295	0.720667	18701	0.558663	61.5217	47.2638	0.002396	85.7762	2.77272	4.45918	83	61.8184	2	0.958737	0.398444	39.1414	1.1693	1.87747	0.308794
9	Upstream	Yinchuan	2012	119.84	91.13	86.84	0.035663	0.967215	56528	1.08286	79.0438	79.0131	0.017345	403.015	0.515234	91.8758	14.26	77.9762	14	1.22386	0.383151	52.0891	8.69863	14.0497	0.750379
10	Upstream	Shizuishan	2012	89.46	76.23	98.79	0.101876	0.74262	55564	0.743931	67.7439	44.7965	0.005015	89.0372	3.00023	222.114	93	51.3153	9	0.999461	0.437906	52.562	13.9968	7.26807	0.705771
11	Upstream	Wuzhong	2012	69.17	81.59	98.37	0.230264	0.567979	24166	0.844021	57.836	52.7554	0.004872	18.0564	8.58019	208.867	98.78	57.2101	2	0.926554	0.40584	35.8384	2.96494	6.41006	0.400152
12	Upstream	Zhongwei	2012	63.13	75.68	87.13	0.168846	0.886548	22779	0.84605	57.8965	57.9781	0.003732	0	17.9737	58.3707	53.56	50.6528	1	0.922667	0.362508	29.0824	3.28757	2.04118	0.329028
13	Upstream	Wuhai	2012	112.15	58.97	123.11	0.028776	0.349742	97617	0.680757	59.6841	39.5449	0.011415	64.5332	5.37532	199.792	85.4	58.1317	2	1.00073	0.488427	64.8432	14.2597	9.55507	0.762947
14	Upstream	Eerduosi	2012	103.95	72.23	141.05	0.057667	0.578961	114809	1.01057	69.6688	90.025	0.009918	19.1997	0.487585	61.7113	93.69	85.5991	11	1.31769	0.344478	42.0317	15.5823	3.88684	0.719988
15	Upstream	Bayannaoer	2012	88.98	74.91	123.69	0.279784	0.382829	47012	0.798983	48.2152	57.6037	0.003893	45.363	3.31477	87.5327	100	67.5595	7	0.894055	0.58071	50.9825	1.8452	3.83417	0.190211
16	Upstream	Baotou	2012	106.9	89.38	120.9	0.028494	1.27414	63325	0.682695	75.0538	77.2945	0.013122	251.248	2.16862	61.5277	92.45	82.7573	21	1.22237	0.341048	50.8968	8.12958	11.1127	0.813982
17	Upstream	Huhehaote	2012	116.65	100.44	106.89	0.047927	1.81246	52034	0.974106	85.6404	85.7431	0.008404	770.449	0.883029	40.1423	93	87.6344	19	1.28042	0.348006	39.7552	9.67512	7.59631	0.652096
18	Upstream	Wulanchabu	2012	64.71	82.28	103.2	0.832229	0.535748	36525	0.576393	56.5083	45.0749	0.00242	74.1993	2.09173	77.9344	94.9	73.6079	6	0.741951	0.314525	29.4167	5.35362	3.184	0.435991
19	Midstream	Taiyuan	2012	129.88	92.43	115.76	0.050542	1.19725	54440	0.71623	88.3343	85.7911	0.034451	841.581	1.36755	44.0333	100	89.7465	21	1.16356	0.474311	76.3997	8.02575	12.041	0.837605
20	Midstream	Lvliang	2012	77.3	62.1	127.57	0.43989	0.304556	32709	4.80454	68.1356	67.9627	0.007587	42.5549	1.23617	11.6448	41.02	76.3153	8	0.957988	0.298248	27.723	0.848446	2.35974	0.41611
21	Midstream	Jincheng	2012	92.37	71.76	121.81	0.09325	0.477925	42102	0.449213	76.562	62.1256	0.014777	25.779	5.61703	81.5343	99.24	58.1317	12	1.05014	0.386891	36.3228	2.42646	1.33543	0.527494
22	Midstream	Linfen	2012	79.08	73.53	100.93	0.228459	0.710458	26399	0.4524	73.7721	63.7289	0.006548	94.7015	6.00206	75.7272	42	74.376	3	1.02712	0.35298	35.6994	1.47231	3.41401	0.441005
23	Midstream	Yuncheng	2012	75.45	72.67	101.72	0.528524	0.960897	20628	0.461504	80.5357	69.1916	0.006247	39.8144	5.09802	113.87	95.87	66.4651	13	0.999923	0.349989	56.114	0.818157	2.29854	0.414103
24	Midstream	Datong	2012	85.2	104.98	147.21	0.09919	0.926909	27527	0.382595	71.6033	58.9094	0.005567	110.464	6.42589	145.049	52.69	71.2078	8	1.05106	0.294923	42.2508	4.92091	2.04641	0.579488
25	Midstream	Shuozhou	2012	75.75	69.05	88.7	0.038631	0.604161	58205	0.223658	64.9002	46.659	0.008955	1.89049	1.15875	113.969	77.98	60.2439	4	1	0.37255	35.7752	2.43228	4.31124	0.500173
26	Midstream	Xinzhou	2012	76.47	64.43	111.49	0.233299	0.898299	19967	0.366301	67.381	45.6893	0.009057	66.7667	3.76524	105.523	40.81	70.4205	1	0.999677	0.265415	36.8086	0.642143	2.56857	0.414295
27	Midstream	Jinzhong	2012	89.15	80.35	107.35	0.267729	0.770626	30173	0.448089	73.7558	67.5403	0.007865	207.883	3.98253	112.894	53.36	73.4351	14	1.01132	0.374208	36.6192	1.8407	3.76658	0.474078
28	Midstream	Yangquan	2012	94.64	70.22	91.33	0.038393	0.672301	43702	0.483749	62.7669	50.2208	0.011001	86.9934	0.830631	163.988	100	57.2101	5	1.04413	0.412842	49.6121	4.04553	5.00979	0.630392
29	Midstream	Changzhi	2012	78.3	59.53	87.28	0.139062	0.424849	39523	0.488081	80.4128	67.6651	0.012761	90.6104	6.51734	103.074	65.34	67.8571	4	1.00259	0.398178	39.7632	2.21088	4.52563	0.453097
30	Midstream	Xian	2012	132.41	96.27	115.97	0.123648	1.42604	48530	0.711889	95.8285	96.2462	0.009925	846.451	2.34168	19.0245	97.47	94.8061	91	1.07448	0.381629	51.724	4.46515	7.15898	0.721299
31	Midstream	Baoji	2012	81.86	81.82	111.42	0.315657	0.455106	33089	0.436368	80.9956	70.9293	0.008243	79.8539	4.1031	22.2174	93.59	67.0891	11	0.973352	0.28603	42.4278	3.14181	3.50041	0.45029
32	Midstream	Xianyang	2012	80.63	86.45	132.91	0.878206	0.626683	28963	0.411368	81.467	76.4689	0.00527	238.764	3.8337	42.733	93.23	78.1394	23	0.9337	0.289774	42.2986	2.38588	2.13228	0.444005
33	Midstream	Tongchuan	2012	77.6	72.02	88.69	0.218395	0.435584	32556	0.284249	51.0954	42.7707	0.005247	32.4929	1.5843	66.2188	90.12	44.6525	3	0.985698	0.325323	50.3806	5.20932	7.93292	0.598002
34	Midstream	Weinan	2012	67.97	64.19	115.43	0.281595	0.734846	20791	0.461904	73.3477	72.6095	0.004518	31.8211	2.23696	131.997	86.5	66.6571	9	0.941603	0.302733	29.7369	1.00733	1.81357	0.353204
35	Midstream	Yanan	2012	83.66	58.2	51.52	0.436893	0.238183	57460	0.48305	57.2005	65.7354	0.008129	132.137	2.08337	13.8597	58.75	55.0691	2	0.933772	0.309318	43.4148	1.75606	3.05719	0.516082
36	Midstream	Yulin	2012	89.2	60.67	112.05	0.463482	0.282917	76753	0.687174	61.4065	73.1471	0.012075	46.7783	1.7675	77.2477	88	72.4366	3	0.896129	0.318186	45.4854	1.15285	3.18449	0.509101
37	Midstream	Shangluo	2012	52.32	65.77	91.42	0.506616	0.812852	18097	0.428264	55.6346	62.4232	0.00479	63.0386	3.20096	48.572	93	53.8402	1	0.941278	0.271277	34.9289	0.721636	2.26312	0.314019
38	Downstream	Zhengzhou	2012	124.78	101.17	95.44	0.050817	0.708903	62054	0.650156	95.6999	95.6317	0.021793	773.104	2.53001	25.4507	89.75	92.4251	53	0.842051	0.516828	61.1804	3.94751	6.91286	0.662795
39	Downstream	Kaifeng	2012	65.59	76.45	113.53	0.403317	0.966297	25801	0.576682	71.2356	68.462	0.010831	175.392	7.78341	36.8633	45	66.8875	12	0.854702	0.422571	36.1122	1.49796	1.69783	0.396991
40	Downstream	Luoyang	2012	93.79	91.53	80.82	0.2339	0.542076	45316	0.566875	93.8249	83.823	0.02001	180.46	2.82108	45.7391	75.17	81.3652	20	0.928561	0.343568	44.2443	2.77086	2.49772	0.479302
41	Downstream	Anyang	2012	76.08	72.46	108.3	0.427734	0.531426	30624	0.511037	77.9138	75.576	0.017573	111.875	4.64804	75.4032	93.45	69.2684	9	0.857167	0.409562	41.0801	1.32205	2.31556	0.424297
42	Downstream	Hebi	2012	72.94	93.97	82.39	0.252301	0.268	34456	0.917926	70.408	63.8921	0.008417	66.2217	8.47777	67.1021	81.47	63.7097	11	0.973636	0.486828	39.767	4.11209	2.90302	0.515617
43	Downstream	Xinxiang	2012	81.01	84.64	106.32	0.233128	0.641298	28530	0.588158	84.183	80.4147	0.01223	248.627	8.17276	36.3897	92.72	74.712	27	0.91872	0.42894	44.7826	1.35309	1.9776	0.446908
44	Downstream	Jiaozuo	2012	90.1	74.98	115.32	0.239519	0.36545	44029	0.663798	84.4499	76.7857	0.01978	223.224	7.45932	44.3711	87.01	73.6079	17	0.958345	0.502235	41.1705	2.11932	2.47159	0.507188
45	Downstream	Puyang	2012	70.87	86.15	115.03	0.637189	0.3218	27654	0.363361	77.4318	66.033	0.012203	32.1798	7.5528	24.4953	99	57.2101	7	0.853928	0.355953	35.1679	1.58161	1.55381	0.352012
46	Downstream	Sanmenxia	2012	85.81	78.8	113.45	0.247836	0.445179	43118	0.566437	73.3305	64.4393	0.016302	67.0654	5.93177	95.6685	92.39	51.3153	8	0.987174	0.412114	47.7016	2.1595	6.62634	0.475986
47	Downstream	Heze	2012	59.04	84.82	89.2	0.443451	0.792591	21408	0.660754	76.3268	77.8226	0.014696	38.3673	5.43317	43.1336	99.5	71.6782	38	0.871002	0.427743	32.1332	0.97864	0.792747	0.400103
48	Downstream	Jining	2012	80.53	87.04	105.2	0.409687	0.744442	34259	0.611505	86.7636	80.722	0.01871	100.522	5.28474	41.1479	100	81.1732	72	0.999976	0.392944	51.1817	1.40483	2.26543	0.461302
49	Downstream	Taian	2012	78.91	97.98	80.37	0.326505	0.776426	46735	0.630554	81.0081	78.9747	0.014064	182.599	3.30701	27.868	100	74.712	63	0.989265	0.397287	41.6368	2.32411	2.20655	0.525592
50	Downstream	Liaocheng	2012	72.25	95.81	92.85	0.490615	0.903437	36573	0.743378	82.8264	80.4627	0.014772	78.1515	4.33958	36.947	99.82	71.2078	30	0.991304	0.374583	36.2276	1.27093	1.62727	0.400998
51	Downstream	Jinan	2012	124.4	102.11	82.89	0.184558	1.35265	69444	0.755852	95.7863	94.1916	0.021729	949.511	1.38498	21.4808	93.3	92.2139	121	1.14077	0.361867	50.6418	4.34126	16.5103	0.657103
52	Downstream	Dezhou	2012	66.38	81.85	103.75	0.341936	0.735088	35402	0.679683	87.0161	85.2343	0.013593	70.1385	3.74525	37.7609	98.7	79.2819	66	0.975065	0.427897	32.4028	2.77393	2.24649	0.462405
53	Downstream	Binzhou	2012	85.7	96.56	106.11	0.324119	0.734802	42015	0.880699	86.3921	80.914	0.017544	120.874	8.46746	40.1826	100	73.7327	37	1	0.389268	57.3694	3.33158	3.83303	0.497401
54	Downstream	Zibo	2012	102.76	130.25	95.87	0.075006	0.634066	77876	0.666611	93.077	85.3591	0.027441	203.26	4.67248	61.6418	100	74.1647	128	1.08079	0.439107	49.0861	5.43533	5.6537	0.648396
55	Downstream	Dongying	2012	109.88	109.69	108.95	0.050102	0.404144	100194	0.74435	85.5828	72.3022	0.015459	128.105	3.38359	18.4816	100	75.8353	26	1.1173	0.371176	51.0711	5.81395	5.91045	0.620814
1	Upstream	Xining	2011	59.49	24.47	84.95	0.066635	0.863761	34277	0.989267	71.009	75.2496	0.002292	263.29	4.07939	93.9167	89.69	70.4205	15	1	0.314788	58.6984	4.3447	10.0987	0.654399
2	Upstream	Lanzhou	2011	75.82	43.7	77.49	0.044854	1.03186	38444	0.761143	79.9251	76.1617	0.013061	808.476	3.00802	68.1757	100	82.2965	7	1.11998	0.329234	70.1787	4.7502	12.6875	0.773399
3	Upstream	Baiyin	2011	30.54	32.43	87.01	0.201001	0.546803	21956	0.572568	65.5405	46.3806	0.006259	7.79782	3.82916	319.084	66.76	50.6528	3	0.955017	0.238941	33.4092	1.91443	3.03508	0.405008
4	Upstream	Dingxi	2011	1.88	16.57	83.23	0.759261	1.93339	6655	0.552166	54.3068	41.321	0.00638	30.2983	1.96318	29.8221	28.66	40.3034	1	0.89484	0.250163	31.899	0.905697	2.42135	0.244316
5	Upstream	Tianshui	2011	21.36	34.21	67.95	0.26443	1.0436	10931	0.49957	70.9053	43.1644	0.00673	106.456	1.76478	19.2336	18.76	46.4574	2	0.886012	0.250234	28.5675	1.30088	2.47351	0.299203
6	Upstream	Pingliang	2011	17.3	42.04	39.73	0.370213	0.643178	13320	0.713821	55.8017	37.884	0.004567	31.4297	9.00114	197.178	100	38.2296	0	0.891288	0.268114	37.8148	0.823422	2.11875	0.301584
7	Upstream	Qingyang	2011	24.12	40.67	58.29	1.7205	0.384844	19917	0.429325	40.6586	34.7062	0.006347	56.9171	0.781344	13.4083	52.7	47.9839	1	0.845344	0.25532	28.0116	0.379267	2.60972	0.259617
8	Upstream	Wuwei	2011	15.16	40.6	67.85	0.241717	0.781818	15007	0.5132	55.6788	35.9159	0.003181	69.2697	3.37547	5.35824	78	45.6509	2	0.94776	0.391629	35.7971	1.00016	1.76952	0.288619
9	Upstream	Yinchuan	2011	85.55	51.7	38.47	0.015724	0.974337	48964	1.0747	72.8783	79.3971	0.015351	383.053	6.53507	76.3726	100	76.7089	18	1.24889	0.378012	47.6082	7.6813	13.9162	0.743792
10	Upstream	Shizuishan	2011	56.25	34.94	7.09	0.057767	0.718788	56202	0.778481	62.0488	45.2381	0.002867	93.6248	3.89924	260.833	98	55.578	10	0.977497	0.43395	51.0421	14.4122	6.53862	0.699905
11	Upstream	Wuzhong	2011	31.8	45.76	61.25	0.227101	0.576459	21107	0.875757	47.7976	55.626	0.005089	14.705	14.4102	274.056	98.36	47.1678	2	0.92618	0.402228	32.5996	2.34785	5.55298	0.378669
12	Upstream	Zhongwei	2011	24.42	19.17	25.9	0.24982	0.882468	20370	0.876146	55.7287	50.6528	0.004546	0	23.7646	208.118	68.78	45.6509	2	0.916862	0.356592	29.0877	2.21429	3.59594	0.319334
13	Upstream	Wuhai	2011	78.36	37.2	24.31	0.020367	0.355931	89830	0.65777	51.4295	38.0856	0.014205	66.3096	12.7409	241.335	85.5	57.2101	2	1.00074	0.482617	57.1297	12.0244	7.97931	0.777798
14	Upstream	Eerduosi	2011	62.07	54.35	84.43	0.052677	0.594361	102435	0.974559	63.8844	87.5288	0.015876	19.3018	0.672044	70.3014	93.65	85.5223	12	1.26378	0.3431	35.9676	14.7752	3.79633	0.704497
15	Upstream	Bayannaoer	2011	49.77	31.18	68.87	0.223419	0.400898	43118	0.784082	42.9704	53.4562	0.004177	43.1732	9.01941	119.702	96.46	71.851	6	0.890418	0.579362	38.2853	1.49101	2.44093	0.139482
16	Upstream	Baotou	2011	64.54	50.87	68.83	0.01417	1.29647	58636	0.642066	75.2957	76.8913	0.014548	250.702	3.10341	69.8789	88.81	83.9478	23	1.21416	0.339476	45.9896	8.01708	11.2737	0.805013
17	Upstream	Huhehaote	2011	74.86	64.02	16.79	0.054334	1.86731	48875	1.00427	83.7903	88.8441	0.008717	763.344	1.13721	49.2301	97.99	87.7016	22	1.25351	0.347612	39.8606	8.58546	9.91449	0.637694
18	Upstream	Wulanchabu	2011	23.07	35.77	16.69	0.508408	0.558139	32281	0.548527	42.1237	45.5453	0.004079	72.1119	3.4766	116.66	94.7	73.1279	3	0.739127	0.312125	23.2315	3.73372	2.39858	0.42898
19	Midstream	Taiyuan	2011	90.4	50.42	41.71	0.014317	1.19089	50111	0.74586	88.5609	86.972	0.03241	807.279	1.1807	52.0325	94	85.7239	20	1.16038	0.468831	65.0753	7.1469	11.4535	0.833499
20	Midstream	Lvliang	2011	42.48	32.95	86.84	0.323808	0.298831	30224	3.83937	65.504	70.8909	0.007463	43.5018	1.77676	74.8856	40	83.9478	9	0.963977	0.302768	29.1807	0.852924	2.04702	0.398395
21	Midstream	Jincheng	2011	58.36	34.22	91.3	0.073132	0.462696	37895	0.422768	75.5107	69.1244	0.013311	21.527	6.25826	105.555	91.07	56.6436	9	1.0508	0.379707	34.522	1.76329	1.22511	0.527499
22	Midstream	Linfen	2011	43.73	20.88	68.75	0.274725	0.694785	25521	0.451382	70.5031	63.6809	0.006174	91.0909	3.59665	88.551	31	62.1544	2	0.987276	0.353056	38.0806	1.75144	3.08861	0.42389
23	Midstream	Yuncheng	2011	37.41	35.3	73.03	0.413491	0.77281	19733	0.542066	75.7834	72.2926	0.007241	35.2849	4.85237	119.674	95.8	63.9785	15	0.999961	0.34953	49.8374	0.770303	2.28962	0.395099
24	Midstream	Datong	2011	50.97	64.47	67.59	0.081759	0.91765	25341	0.352213	64.5958	63.7865	0.006258	103.923	6.9834	170.047	44.91	70.4205	9	1.04726	0.294975	42.917	4.19798	1.97922	0.564901
25	Midstream	Shuozhou	2011	41.64	32.62	28.31	0.052954	0.623582	49692	0.233081	54.6102	52.5058	0.008475	0.950394	1.74111	162.462	100	61.8184	4	0.999768	0.376264	33.0726	1.84284	1.8834	0.478732
26	Midstream	Xinzhou	2011	41.21	12.49	89.66	0.245153	0.87385	17737	0.361647	64.6265	51.0465	0.00758	59.1572	4.40541	137.834	38.23	64.9866	1	0.99484	0.260894	36.9757	0.356564	2.57699	0.39799
27	Midstream	Jinzhong	2011	53.45	34.2	60.09	0.178575	0.746047	27296	0.421848	67.9724	68.2124	0.007743	188.924	2.31961	121.58	32.72	67.8571	15	1.01144	0.369241	35.9786	1.737	3.3945	0.457401
28	Midstream	Yangquan	2011	63.13	23.34	81.44	0.0315	0.655369	38500	0.441912	54.1475	54.3971	0.010587	77.9945	1.47506	191.542	100	50.6528	4	1.04581	0.391958	47.1911	4.06054	4.64998	0.61614
29	Midstream	Changzhi	2011	43.61	14	87.74	0.11074	0.413673	36425	0.464214	71.8001	65.8794	0.013099	91.448	5.9798	120.366	60.85	55.578	5	1.00317	0.389441	39.3339	2.21851	3.92712	0.434309
30	Midstream	Xian	2011	93.3	54.72	53.82	0.0917	1.39153	43723	0.725305	95.1248	96.6686	0.010553	804.886	3.58159	21.092	97.47	94.8829	92	1.0752	0.376737	48.1711	4.57866	5.76385	0.699004
31	Midstream	Baoji	2011	47.85	48.32	56.13	0.221006	0.471971	28104	0.425814	79.2214	70.3821	0.007831	75.0349	4.22283	37.1771	93.59	59.8406	12	0.972651	0.283834	40.0569	3.11226	3.50934	0.427801
32	Midstream	Xianyang	2011	42.43	53.26	94.3	0.527987	0.640808	25062	0.40537	77.7112	77.765	0.005066	213.68	5.14207	51.2583	53.45	77.8514	24	0.93443	0.288022	38.485	2.47135	2.12528	0.422898
33	Midstream	Tongchuan	2011	44.25	44.19	79.34	0.218348	0.460016	27806	0.307654	44.4422	44.4988	0.00433	35.6001	1.49236	85.8448	87.13	35.8295	3	0.980351	0.323675	52.0282	4.91529	7.75471	0.582796
34	Midstream	Weinan	2011	32.82	24.61	76.31	0.244437	0.710031	18444	0.481022	64.0927	77.1121	0.003986	31.8573	3.10407	297.371	85.32	69.4893	11	0.939419	0.296835	26.9053	0.921789	1.80965	0.330996
35	Midstream	Yanan	2011	49.76	19.73	3.64	0.380797	0.242616	49767	0.496554	46.1626	51.0465	0.00826	111.572	1.82243	15.7965	81.93	56.0964	2	0.942035	0.309845	38.382	1.83227	2.95807	0.494895
36	Midstream	Yulin	2011	53.75	26.2	57.02	0.426579	0.304809	65713	0.639405	57.2686	67.2139	0.011312	39.9356	2.13414	92.5953	89.01	77.2561	3	0.904343	0.314657	38.0474	0.623434	3.06049	0.486786
37	Midstream	Shangluo	2011	17.52	40.25	89.04	0.437687	0.823039	15513	0.419756	56.3278	49.8176	0.004893	56.0269	5.1588	62.7985	93	60.9159	1	0.942396	0.264414	30.5753	0.633507	2.20443	0.2903
38	Downstream	Zhengzhou	2011	85.9	59.22	47.85	0.058375	0.681065	56856	0.68186	94.1283	95.3917	0.017933	750.927	3.26958	31.7273	86.78	91.1002	65	0.876844	0.51129	55.5911	3.77554	6.86689	0.648199
39	Downstream	Kaifeng	2011	26.49	42.72	61.26	0.430504	0.940146	22891	0.563458	66.9508	73.0607	0.010498	174.788	8.83516	43.0792	40.01	68.1068	17	0.857563	0.417277	33.8927	1.04077	1.67167	0.377511
40	Downstream	Luoyang	2011	57.11	54.97	59.47	0.22772	0.50853	41198	0.56271	92.0833	81.9316	0.020082	152.455	3.45351	64.695	67	81.9508	24	0.923513	0.338343	40.2796	2.71505	2.39071	0.4613
41	Downstream	Anyang	2011	37.88	41.83	75.02	0.304666	0.501597	28806	0.545584	72.9839	77.765	0.019051	100.398	5.11568	88.3597	94.64	59.8406	10	0.871552	0.405972	83.4854	1.27379	2.01748	0.404893
42	Downstream	Hebi	2011	39.24	53.66	58.9	0.257655	0.255599	31763	0.92733	68.414	56.9604	0.008702	63.8395	9.77785	75.5296	87.04	58.9478	11	0.962767	0.479339	36.0339	4.11418	2.72802	0.497626
43	Downstream	Xinxiang	2011	45.69	49.18	51.72	0.257504	0.54786	26008	0.598431	82.1352	82.0757	0.012603	227.729	10.4746	39.7473	95	70.7757	26	0.923984	0.418724	41.0415	1.34113	1.92953	0.428897
44	Downstream	Jiaozuo	2011	53.34	45.13	67.95	0.141525	0.336694	40810	0.64203	80.8756	78.1682	0.022494	205.265	7.96396	35.9234	85.81	67.3099	16	0.953243	0.494418	37.5645	2.09243	2.61979	0.488007
45	Downstream	Puyang	2011	35.57	48.06	44.81	0.570209	0.318217	25066	0.37824	75.1728	62.8264	0.012095	34.1011	6.39666	25.045	98	46.4574	10	0.854537	0.35303	35.0899	1.53933	1.52247	0.333511
46	Downstream	Sanmenxia	2011	52.82	27.07	94.73	0.218514	0.419179	39007	0.554285	70.3418	60.6471	0.016221	67.6662	5.90034	111.111	94.43	61.3383	8	0.993351	0.406107	39.9063	1.70906	6.33646	0.460018
47	Downstream	Heze	2011	19.06	48.92	46.18	0.472743	0.770858	18512	0.661286	76.2548	77.0257	0.010419	38.393	7.98512	52.3392	96.27	73.1279	41	0.860704	0.42736	31.0289	0.971306	3.23608	0.378004
48	Downstream	Jining	2011	44.06	46.84	42.11	0.370893	0.710787	31284	0.617652	84.4806	83.3429	0.019132	95.2644	5.76175	48.4867	57.61	75.2592	60	0.999976	0.388832	35.6915	1.31762	2.18777	0.440105
49	Downstream	Taian	2011	41.49	48.05	55.11	0.204249	0.723688	42327	0.667163	76.4103	78.869	0.013248	178.05	3.48	33.6708	94.92	71.851	52	0.985523	0.395554	38.2427	2.20892	2.21255	0.514146
50	Downstream	Liaocheng	2011	35.45	52.91	54.67	0.512698	0.859892	32724	0.771011	81.5515	80.9812	0.012343	68.3835	6.24043	44.3384	78.59	68.3564	28	0.96756	0.37459	32.4119	1.25727	9.27301	0.382005
51	Downstream	Jinan	2011	86.42	58.33	39.88	0.155126	1.27911	64310	0.832996	94.7561	93.51	0.019036	928.984	1.45156	24.8052	98.82	92.0027	118	1.13503	0.360377	45.8163	4.23088	14.3644	0.650506
52	Downstream	Dezhou	2011	29.34	50.35	42.76	0.214406	0.711935	31255	0.700809	84.0831	85.8871	0.014772	69.5627	4.02828	46.014	98.7	80.0115	74	0.972743	0.42234	28.4383	2.17205	1.99357	0.441603
53	Downstream	Binzhou	2011	48.36	47.05	66.58	0.284228	0.711147	37639	0.959379	83.9891	81.7972	0.014059	123.397	7.80267	46.5822	94.36	76.6129	36	0.990544	0.387927	46.2477	3.32007	3.4235	0.479793
54	Downstream	Zibo	2011	67.17	57.76	37.83	0.062951	0.601454	72182	0.686976	92.5941	87.1544	0.025425	215.265	5.46364	69.7558	100	73.6079	135	1.07511	0.435898	47.6439	5.14672	5.48471	0.640103
55	Downstream	Dongying	2011	76.42	47.22	37.01	0.034222	0.39445	90569	0.730534	84.0678	77.669	0.012072	249.163	3.62471	22.0804	100	71.851	23	1.10484	0.366643	48.253	5.53285	3.89294	0.609684

## Sheet: Control variables
ID	Region	City	Year	X1	X2	X3	X4	X5
1	Upstream	Xining	2021	32027.4	0.7933	1.87496	0.396954	6
2	Upstream	Lanzhou	2021	36866.1	0.8356	2.58149	0.899231	10
3	Upstream	Baiyin	2021	18940.3	0.5769	1.14448	0.0904192	2
4	Upstream	Dingxi	2021	9947.4	0.395	3.86851	0.0420289	4
5	Upstream	Tianshui	2021	12626.7	0.4668	2.11322	0.0710638	3
6	Upstream	Pingliang	2021	15080.7	0.4602	1.8568	0.0320053	0
7	Upstream	Qingyang	2021	20384.3	0.4313	0.73478	0.0388071	1
8	Upstream	Wuwei	2021	20659.5	0.4822	2.96992	0.04365	3
9	Upstream	Yinchuan	2021	41253.3	0.8144	1.11911	0.20517	20
10	Upstream	Shizuishan	2021	42901.9	0.7955	0.802076	0.0612218	6
11	Upstream	Wuzhong	2021	28760.6	0.5668	0.756518	0.0653017	2
12	Upstream	Zhongwei	2021	24650.7	0.5051	0.988752	0.0803721	2
13	Upstream	Wuhai	2021	69637.2	0.9588	0.393815	0.295288	2
14	Upstream	Eerduosi	2021	117815	0.7808	0.483901	0.171232	12
15	Upstream	Bayannaoer	2021	34647.1	0.606	1.24939	0.198953	6
16	Upstream	Baotou	2021	65536.4	0.867	1.02304	0.233351	10
17	Upstream	Huhehaote	2021	48520.2	0.797	1.83517	0.427574	17
18	Upstream	Wulanchabu	2021	29098.2	0.6081	1.01146	0.0648388	5
19	Midstream	Taiyuan	2021	53234.1	0.8923	1.40255	0.268855	20
20	Midstream	Lvliang	2021	34062.3	0.5428	0.455241	0.130056	7
21	Midstream	Jincheng	2021	48569.5	0.6355	0.590117	0.214201	13
22	Midstream	Linfen	2021	26959.3	0.5415	0.848446	0.0749412	3
23	Midstream	Yuncheng	2021	24044.6	0.5026	1.10397	0.117088	11
24	Midstream	Datong	2021	30272.6	0.734	1.21144	0.18085	11
25	Midstream	Shuozhou	2021	49701.5	0.599698	1.05923	0.07835	3
26	Midstream	Xinzhou	2021	27990.1	0.547	0.806444	0.147604	5
27	Midstream	Jinzhong	2021	30308.8	0.6091	0.796025	0.27823	10
28	Midstream	Yangquan	2021	38810.5	0.7193	0.902485	0.295423	6
29	Midstream	Changzhi	2021	40630.5	0.536631	0.604094	0.10883	6
30	Midstream	Xian	2021	41192.3	0.7949	1.89509	0.921899	99
31	Midstream	Baoji	2021	38003.3	0.5874	0.603629	0.0792378	11
32	Midstream	Xianyang	2021	30025.6	0.5725	0.847269	0.111093	21
33	Midstream	Tongchuan	2021	30570	0.642	1.25561	0.287887	4
34	Midstream	Weinan	2021	22043.5	0.5107	1.16424	0.0748003	15
35	Midstream	Yanan	2021	43376.7	0.618	0.459967	0.133037	5
36	Midstream	Yulin	2021	73781.3	0.621	0.388779	0.146253	6
37	Midstream	Shangluo	2021	20580.2	0.4942	1.15967	0.0642885	4
38	Downstream	Zhengzhou	2021	50250.4	0.791	1.48236	0.943721	49
39	Downstream	Kaifeng	2021	26695.1	0.5285	1.24435	0.0656904	21
40	Downstream	Luoyang	2021	38712.5	0.6588	1.18025	0.356365	22
41	Downstream	Anyang	2021	22436.3	0.5407	1.0666	0.0449446	8
42	Downstream	Hebi	2021	34040	0.6171	0.610772	0.245032	3
43	Downstream	Xinxiang	2021	26120.2	0.5839	1.0382	0.0858185	25
44	Downstream	Jiaozuo	2021	30445.3	0.6373	1.32931	0.0913068	10
45	Downstream	Puyang	2021	23661.7	0.5101	1.35723	0.062861	5
46	Downstream	Sanmenxia	2021	39009.2	0.5803	0.912525	0.160196	8
47	Downstream	Heze	2021	23662.1	0.519	1.1689	0.0523911	23
48	Downstream	Jining	2021	31674.7	0.6119	1.20498	0.0362481	62
49	Downstream	Taian	2021	28643.8	0.648	1.28837	0.0968537	40
50	Downstream	Liaocheng	2021	23202.6	0.539	1.34216	0.0337213	19
51	Downstream	Jinan	2021	64193.9	0.742	1.78085	0.395191	82
52	Downstream	Dezhou	2021	32454.5	0.544	1.17547	0.0561964	42
53	Downstream	Binzhou	2021	38116.3	0.6022	1.13926	0.0376336	21
54	Downstream	Zibo	2021	46545	0.7463	0.939182	0.779201	51
55	Downstream	Dongying	2021	81811.4	0.7151	0.639404	0.21221	23
1	Upstream	Xining	2020	29338.3	0.786062	2.14246	0.374392	7
2	Upstream	Lanzhou	2020	35737.5	0.830664	2.03113	0.693638	5
3	Upstream	Baiyin	2020	17525.8	0.562914	1.32939	0.0807285	2
4	Upstream	Dingxi	2020	9341.71	0.384921	4.03353	0.0434921	1
5	Upstream	Tianshui	2020	11925.6	0.456376	2.34244	0.0786577	3
6	Upstream	Pingliang	2020	13732.8	0.451087	2.1388	0.0507609	0
7	Upstream	Qingyang	2020	18540.3	0.417431	0.843949	0.0545872	1
8	Upstream	Wuwei	2020	19064.5	0.470102	3.28463	0.0551536	2
9	Upstream	Yinchuan	2020	38486.4	0.804196	1.26832	0.18486	15
10	Upstream	Shizuishan	2020	40041.8	0.785201	0.945726	0.0791855	6
11	Upstream	Wuzhong	2020	24625.1	0.557971	0.96565	0.0668841	1
12	Upstream	Zhongwei	2020	22843.1	0.49658	1.12797	0.0805303	2
13	Upstream	Wuhai	2020	58292.4	0.946429	0.534354	0.290179	1
14	Upstream	Eerduosi	2020	94653.3	0.773148	0.694327	0.170231	11
15	Upstream	Bayannaoer	2020	32598.1	0.597403	1.54257	0.176948	6
16	Upstream	Baotou	2020	59277.6	0.863469	1.32626	0.206421	10
17	Upstream	Huhehaote	2020	47017.1	0.791304	2.27832	0.43142	12
18	Upstream	Wulanchabu	2020	27544.3	0.596964	1.06473	0.102092	5
19	Midstream	Taiyuan	2020	47940.5	0.889878	1.73969	0.31059	18
20	Midstream	Lvliang	2020	25695.3	0.533104	0.597069	0.122999	7
21	Midstream	Jincheng	2020	39557.3	0.607929	0.794637	0.17635	13
22	Midstream	Linfen	2020	22993	0.531699	1.15583	0.0782598	3
23	Midstream	Yuncheng	2020	20935.5	0.492662	1.45239	0.105975	10
24	Midstream	Datong	2020	26780.3	0.725806	1.56441	0.150774	11
25	Midstream	Shuozhou	2020	41946	0.622642	1.35336	0.0953459	2
26	Midstream	Xinzhou	2020	21490.2	0.537792	1.11891	0.13113	4
27	Midstream	Jinzhong	2020	26514.8	0.600592	1.03268	0.211183	9
28	Midstream	Yangquan	2020	34247.1	0.712325	1.18808	0.238225	6
29	Midstream	Changzhi	2020	32745	0.566038	0.836361	0.102673	5
30	Midstream	Xian	2020	41428.8	0.791999	1.91672	0.871991	102
31	Midstream	Baoji	2020	35403.9	0.570392	0.642755	0.0874699	11
32	Midstream	Xianyang	2020	28875.8	0.554394	0.919043	0.109571	21
33	Midstream	Tongchuan	2020	27741.4	0.636761	1.63229	0.245634	4
34	Midstream	Weinan	2020	20513.7	0.493092	1.29085	0.0732196	12
35	Midstream	Yanan	2020	36590.6	0.613684	0.593133	0.125219	5
36	Midstream	Yulin	2020	59109.8	0.616006	0.493634	0.131377	6
37	Midstream	Shangluo	2020	18511.9	0.480293	1.34999	0.078439	4
38	Downstream	Zhengzhou	2020	51352.2	0.782884	1.48893	0.775024	51
39	Downstream	Kaifeng	2020	26263.1	0.519669	1.23813	0.0696894	21
40	Downstream	Luoyang	2020	38926.2	0.649794	1.10808	0.295691	22
41	Downstream	Anyang	2020	22534.1	0.531022	1.04426	0.0577555	8
42	Downstream	Hebi	2020	33511.9	0.60977	0.630245	0.195658	3
43	Downstream	Xinxiang	2020	25762.6	0.57508	1.01202	0.0829073	24
44	Downstream	Jiaozuo	2020	32255.5	0.630682	1.20474	0.098892	9
45	Downstream	Puyang	2020	23454.5	0.501047	1.41744	0.0695899	5
46	Downstream	Sanmenxia	2020	38215.3	0.574967	0.897066	0.152931	8
47	Downstream	Heze	2020	22285.9	0.507054	1.24139	0.0490342	23
48	Downstream	Jining	2020	30262.8	0.600893	1.25278	0.0430012	62
49	Downstream	Taian	2020	28451.8	0.638686	1.28327	0.0940693	40
50	Downstream	Liaocheng	2020	21906.5	0.529412	1.49322	0.0413445	18
51	Downstream	Jinan	2020	62018.7	0.734848	1.7698	0.572976	82
52	Downstream	Dezhou	2020	30881.3	0.533041	1.22676	0.061502	42
53	Downstream	Binzhou	2020	35970.6	0.596472	1.21717	0.0557705	21
54	Downstream	Zibo	2020	43949.3	0.741906	0.978651	0.564996	51
55	Downstream	Dongying	2020	76488.6	0.715751	0.6828	0.208115	23
1	Upstream	Xining	2019	30379	0.728499	1.52459	0.36249	6
2	Upstream	Lanzhou	2019	42006.1	0.810388	1.94662	0.559208	5
3	Upstream	Baiyin	2019	15631.5	0.514304	1.20892	0.061983	2
4	Upstream	Dingxi	2019	9072.84	0.363791	3.93381	0.0402718	1
5	Upstream	Tianshui	2019	10509.8	0.422898	2.24431	0.0767906	3
6	Upstream	Pingliang	2019	12014.8	0.4198	1.95335	0.060415	0
7	Upstream	Qingyang	2019	19168.2	0.399201	0.782644	0.0676672	1
8	Upstream	Wuwei	2019	14935.6	0.433205	3.5249	0.0540274	2
9	Upstream	Yinchuan	2019	47817.2	0.790546	1.06557	0.203262	17
10	Upstream	Shizuishan	2019	36364	0.753443	0.932749	0.0904579	6
11	Upstream	Wuzhong	2019	23417.8	0.507768	0.983184	0.0658699	2
12	Upstream	Zhongwei	2019	21395.5	0.448238	1.01731	0.0727907	2
13	Upstream	Wuhai	2019	56458.4	0.951952	0.593112	0.282989	1
14	Upstream	Eerduosi	2019	97665.2	0.750814	0.66391	0.174411	9
15	Upstream	Bayannaoer	2019	29930.2	0.556021	1.36907	0.142267	6
16	Upstream	Baotou	2019	58133.6	0.839006	1.45487	0.167276	10
17	Upstream	Huhehaote	2019	51581.9	0.705005	2.24972	0.472426	10
18	Upstream	Wulanchabu	2019	22349.6	0.507703	1.14886	0.115204	5
19	Midstream	Taiyuan	2019	48855	0.852507	1.62474	0.413591	16
20	Midstream	Lvliang	2019	24556	0.517207	0.599053	0.102059	6
21	Midstream	Jincheng	2019	38801.5	0.59881	0.776525	0.129707	13
22	Midstream	Linfen	2019	22687	0.5356	1.15139	0.0730193	3
23	Midstream	Yuncheng	2019	20307.1	0.512396	1.43505	0.085024	11
24	Midstream	Datong	2019	26271.5	0.656194	1.55439	0.108114	7
25	Midstream	Shuozhou	2019	37602.4	0.575119	1.37177	0.100084	5
26	Midstream	Xinzhou	2019	22746.9	0.527908	1.10553	0.0984273	3
27	Midstream	Jinzhong	2019	27072.2	0.568402	1.06057	0.142912	10
28	Midstream	Yangquan	2019	32060.4	0.694815	1.16092	0.169947	5
29	Midstream	Changzhi	2019	29815.1	0.548792	0.816563	0.0891317	6
30	Midstream	Xian	2019	41316.5	0.787798	1.85469	1.05203	92
31	Midstream	Baoji	2019	31482.9	0.558203	0.628727	0.0853231	9
32	Midstream	Xianyang	2019	26838.1	0.543203	0.856482	0.0918461	18
33	Midstream	Tongchuan	2019	23882.2	0.634919	1.44592	0.185104	2
34	Midstream	Weinan	2019	18383.8	0.477293	1.21259	0.0644929	11
35	Midstream	Yanan	2019	39295.3	0.60469	0.514787	0.119298	4
36	Midstream	Yulin	2019	61363.2	0.605893	0.456148	0.123854	5
37	Midstream	Shangluo	2019	20584.1	0.46072	0.95036	0.0804086	1
38	Downstream	Zhengzhou	2019	51172.9	0.745798	1.47971	0.728226	46
39	Downstream	Kaifeng	2019	25833.9	0.502809	1.20309	0.0785154	13
40	Downstream	Luoyang	2019	39030.8	0.590997	1.05518	0.238898	22
41	Downstream	Anyang	2019	22800.5	0.532491	1.03453	0.0749971	8
42	Downstream	Hebi	2019	31982	0.613117	0.559165	0.13981	1
43	Downstream	Xinxiang	2019	27098.3	0.549094	0.990604	0.0874568	25
44	Downstream	Jiaozuo	2019	39228.6	0.609408	0.764204	0.104195	15
45	Downstream	Puyang	2019	23570.1	0.468009	1.43194	0.0802958	5
46	Downstream	Sanmenxia	2019	37405.2	0.576982	0.875566	0.129848	7
47	Downstream	Heze	2019	22530.1	0.506303	1.12309	0.04613	21
48	Downstream	Jining	2019	30334.8	0.5969	1.19677	0.0498564	70
49	Downstream	Taian	2019	27388.3	0.620053	1.29195	0.0895475	38
50	Downstream	Liaocheng	2019	21522.6	0.527196	1.40707	0.0478986	22
51	Downstream	Jinan	2019	61686.4	0.712102	1.78706	0.774423	86
52	Downstream	Dezhou	2019	30938.8	0.530295	1.1448	0.0653214	39
53	Downstream	Binzhou	2019	36410.4	0.582309	1.13925	0.0739995	18
54	Downstream	Zibo	2019	44930.4	0.720405	0.921577	0.350558	53
55	Downstream	Dongying	2019	77688.8	0.692389	0.653897	0.205166	19
1	Upstream	Xining	2018	31320.7	0.721016	1.65033	0.34018	6
2	Upstream	Lanzhou	2018	41969.1	0.810289	1.8678	0.321984	6
3	Upstream	Baiyin	2018	17438.6	0.506228	1.06972	0.054146	2
4	Upstream	Dingxi	2018	8822.6	0.355211	3.90797	0.0418188	1
5	Upstream	Tianshui	2018	11498.4	0.416495	1.805	0.0843542	2
6	Upstream	Pingliang	2018	10167.9	0.411307	1.95765	0.0771082	0
7	Upstream	Qingyang	2018	18905.5	0.384011	0.768287	0.0835613	1
8	Upstream	Wuwei	2018	15165.4	0.423077	1.64768	0.0636831	2
9	Upstream	Yinchuan	2018	51336.5	0.775749	1.20009	0.179286	12
10	Upstream	Shizuishan	2018	45552.4	0.752486	0.923601	0.107285	7
11	Upstream	Wuzhong	2018	22913	0.501766	0.546087	0.0671895	2
12	Upstream	Zhongwei	2018	20937.9	0.444112	0.968844	0.0727919	2
13	Upstream	Wuhai	2018	53749.2	0.94976	0.65847	0.280312	2
14	Upstream	Eerduosi	2018	97799.3	0.7449	0.670055	0.173451	8
15	Upstream	Bayannaoer	2018	29421.9	0.548618	1.03166	0.123987	7
16	Upstream	Baotou	2018	56850.5	0.835999	1.50129	0.141848	12
17	Upstream	Huhehaote	2018	50892.6	0.698311	2.15226	0.471981	12
18	Upstream	Wulanchabu	2018	22233.2	0.497018	1.30144	0.146653	6
19	Midstream	Taiyuan	2018	56855.9	0.848807	1.65166	0.462151	15
20	Midstream	Lvliang	2018	24440.4	0.505894	0.560656	0.096819	6
21	Midstream	Jincheng	2018	38457.3	0.590414	0.806336	0.0953438	11
22	Midstream	Linfen	2018	22426.9	0.525387	1.13518	0.0771504	3
23	Midstream	Yuncheng	2018	20027.3	0.50195	1.45933	0.0761423	12
24	Midstream	Datong	2018	24586.7	0.63967	1.57606	0.0814236	6
25	Midstream	Shuozhou	2018	40025.2	0.563104	1.47259	0.115428	4
26	Midstream	Xinzhou	2018	22177.7	0.509489	1.05552	0.0857188	3
27	Midstream	Jinzhong	2018	27011.7	0.553732	1.04566	0.0754081	12
28	Midstream	Yangquan	2018	34722.2	0.684884	1.09537	0.118566	5
29	Midstream	Changzhi	2018	29833.5	0.539591	0.773804	0.0846309	7
30	Midstream	Xian	2018	41085.7	0.778502	1.87939	1.0164	90
31	Midstream	Baoji	2018	31415.1	0.542509	0.575254	0.0931848	8
32	Midstream	Xianyang	2018	27454	0.52871	0.788519	0.0838964	13
33	Midstream	Tongchuan	2018	22788.1	0.629339	1.48761	0.142342	2
34	Midstream	Weinan	2018	18094.2	0.458697	1.16959	0.0633294	10
35	Midstream	Yanan	2018	38651.9	0.591883	0.499698	0.111844	2
36	Midstream	Yulin	2018	59851.4	0.591989	0.44657	0.108637	4
37	Midstream	Shangluo	2018	19940.2	0.438282	0.965234	0.0931854	1
38	Downstream	Zhengzhou	2018	51696.3	0.7338	1.42644	0.522534	47
39	Downstream	Kaifeng	2018	25927.1	0.488992	1.13518	0.0836382	16
40	Downstream	Luoyang	2018	38627.7	0.575699	1.03034	0.177223	21
41	Downstream	Anyang	2018	23864.1	0.517504	0.975374	0.0893161	8
42	Downstream	Hebi	2018	32556.9	0.600688	0.559559	0.0920543	2
43	Downstream	Xinxiang	2018	26524.6	0.534095	0.975382	0.0859495	26
44	Downstream	Jiaozuo	2018	40164.9	0.594202	0.752102	0.111817	14
45	Downstream	Puyang	2018	22849.2	0.453012	1.35685	0.0879093	4
46	Downstream	Sanmenxia	2018	37055.5	0.562893	0.839579	0.123191	8
47	Downstream	Heze	2018	21685.8	0.502499	1.03307	0.0432288	30
48	Downstream	Jining	2018	31540.9	0.588505	1.0973	0.0567704	68
49	Downstream	Taian	2018	39351	0.618706	1.08404	0.0875355	44
50	Downstream	Liaocheng	2018	31580.4	0.517705	1.32104	0.0556754	24
51	Downstream	Jinan	2018	64639.7	0.720994	1.68056	1.13987	95
52	Downstream	Dezhou	2018	31114	0.570103	1.08828	0.0698623	53
53	Downstream	Binzhou	2018	36373.3	0.576393	1.08251	0.0921606	19
54	Downstream	Zibo	2018	65501.9	0.714896	0.864639	0.135097	56
55	Downstream	Dongying	2018	78275.8	0.690392	0.621475	0.201602	20
1	Upstream	Xining	2017	33640.8	0.710998	1.23404	0.355669	8
2	Upstream	Lanzhou	2017	41076.4	0.810194	1.7923	0.320302	9
3	Upstream	Baiyin	2017	33639.4	0.493205	1.19786	0.0609495	3
4	Upstream	Dingxi	2017	8508.05	0.343292	3.5074	0.0410554	1
5	Upstream	Tianshui	2017	18839.1	0.401401	1.7047	0.0641655	2
6	Upstream	Pingliang	2017	15197.5	0.397198	1.95761	0.0856683	0
7	Upstream	Qingyang	2017	16640.1	0.369981	0.86134	0.0804751	1
8	Upstream	Wuwei	2017	16755.1	0.397195	1.55468	0.0700159	2
9	Upstream	Yinchuan	2017	52298.1	0.770918	0.916993	0.203694	12
10	Upstream	Shizuishan	2017	42880	0.752428	0.900429	0.102366	6
11	Upstream	Wuzhong	2017	23308.2	0.490276	0.50597	0.0738049	3
12	Upstream	Zhongwei	2017	20735.2	0.431361	0.922303	0.0730886	1
13	Upstream	Wuhai	2017	61143	0.947425	0.711846	0.250401	2
14	Upstream	Eerduosi	2017	95850.1	0.740513	0.650351	0.20467	7
15	Upstream	Bayannaoer	2017	28172.5	0.541726	0.988368	0.138473	7
16	Upstream	Baotou	2017	54497.5	0.832986	1.5238	0.147654	13
17	Upstream	Huhehaote	2017	50278.3	0.690799	2.4879	0.360762	10
18	Upstream	Wulanchabu	2017	25940.7	0.490083	1.0525	0.15629	5
19	Midstream	Taiyuan	2017	55008.9	0.846999	1.62805	0.426673	16
20	Midstream	Lvliang	2017	24040.8	0.492511	0.518784	0.0975792	6
21	Midstream	Jincheng	2017	35414.9	0.583412	0.780398	0.0978568	11
22	Midstream	Linfen	2017	21963.5	0.514002	1.05593	0.0955261	3
23	Midstream	Yuncheng	2017	19182.4	0.489449	1.37765	0.0773988	14
24	Midstream	Datong	2017	23178.8	0.629357	1.51984	0.0768359	8
25	Midstream	Shuozhou	2017	39244.6	0.552928	1.30679	0.138514	4
26	Midstream	Xinzhou	2017	20959.6	0.494001	0.968805	0.0966214	2
27	Midstream	Jinzhong	2017	26016	0.54136	1.02904	0.0751129	12
28	Midstream	Yangquan	2017	33905.2	0.67561	1.06472	0.134086	5
29	Midstream	Changzhi	2017	29165.3	0.529291	0.783095	0.0839653	5
30	Midstream	Xian	2017	40187.3	0.7712	1.76907	0.953134	92
31	Midstream	Baoji	2017	32433.8	0.528299	0.567532	0.0909812	10
32	Midstream	Xianyang	2017	26235.2	0.515608	0.784906	0.0934644	18
33	Midstream	Tongchuan	2017	23720.2	0.62539	1.44239	0.139669	3
34	Midstream	Weinan	2017	17346.8	0.441509	1.16446	0.0598562	10
35	Midstream	Yanan	2017	34932.5	0.580708	0.545061	0.133534	1
36	Midstream	Yulin	2017	55716.8	0.579614	0.450608	0.102459	6
37	Midstream	Shangluo	2017	20317.1	0.417419	0.689257	0.0861714	1
38	Downstream	Zhengzhou	2017	50126.5	0.722297	1.11221	0.445353	54
39	Downstream	Kaifeng	2017	25461	0.474205	0.997518	0.0954433	19
40	Downstream	Luoyang	2017	38755.5	0.560003	1.03712	0.202623	20
41	Downstream	Anyang	2017	26980.3	0.501999	0.89704	0.0901433	9
42	Downstream	Hebi	2017	31485.9	0.587615	0.432021	0.0927034	3
43	Downstream	Xinxiang	2017	25734.9	0.519605	0.882639	0.0773964	36
44	Downstream	Jiaozuo	2017	39488.4	0.579899	0.612554	0.135137	12
45	Downstream	Puyang	2017	26852.3	0.437309	0.696515	0.106449	5
46	Downstream	Sanmenxia	2017	36173.6	0.547186	0.7298	0.131926	6
47	Downstream	Heze	2017	21610.6	0.490499	0.997933	0.0427312	36
48	Downstream	Jining	2017	31953.6	0.571198	1.04261	0.0536778	72
49	Downstream	Taian	2017	40809.3	0.606367	1.02945	0.106198	38
50	Downstream	Liaocheng	2017	32042.4	0.503405	1.23692	0.0536913	23
51	Downstream	Jinan	2017	63224.7	0.705294	1.67963	1.14489	97
52	Downstream	Dezhou	2017	31273	0.55573	1.04394	0.0936713	58
53	Downstream	Binzhou	2017	37934.2	0.586305	0.961743	0.113846	24
54	Downstream	Zibo	2017	65343.8	0.702595	0.85997	0.312187	79
55	Downstream	Dongying	2017	79098.5	0.677481	0.598166	0.180869	25
1	Upstream	Xining	2016	35140.6	0.700004	1.02977	0.359986	10
2	Upstream	Lanzhou	2016	38384.7	0.810093	1.78939	0.248603	8
3	Upstream	Baiyin	2016	33641.8	0.479084	1.1348	0.0486483	3
4	Upstream	Dingxi	2016	8001.66	0.318983	3.10708	0.0377446	1
5	Upstream	Tianshui	2016	18294	0.376407	1.57985	0.0800782	3
6	Upstream	Pingliang	2016	16079.9	0.378013	1.90248	0.0894869	0
7	Upstream	Qingyang	2016	16602.9	0.349882	0.780039	0.0814488	1
8	Upstream	Wuwei	2016	18236.1	0.377184	1.07017	0.0702824	2
9	Upstream	Yinchuan	2016	50753.9	0.756971	0.888244	0.203368	18
10	Upstream	Shizuishan	2016	44337.7	0.744183	0.977478	0.103383	6
11	Upstream	Wuzhong	2016	21894.8	0.478035	0.545305	0.0695665	2
12	Upstream	Zhongwei	2016	20193.2	0.399029	0.922358	0.0640492	1
13	Upstream	Wuhai	2016	68220	0.730073	0.752347	0.254344	2
14	Upstream	Eerduosi	2016	91411.8	0.735416	0.627999	0.180947	8
15	Upstream	Bayannaoer	2016	36180.4	0.391813	0.634061	0.140209	7
16	Upstream	Baotou	2016	51786.8	0.829986	1.47887	0.158048	18
17	Upstream	Huhehaote	2016	48314.2	0.682196	2.45997	0.371192	11
18	Upstream	Wulanchabu	2016	29563.9	0.478521	0.761862	0.150093	6
19	Midstream	Taiyuan	2016	51556.1	0.845502	1.73153	0.42404	17
20	Midstream	Lvliang	2016	19566.4	0.478003	0.695818	0.0965499	5
21	Midstream	Jincheng	2016	32379.5	0.574217	0.78567	0.101125	10
22	Midstream	Linfen	2016	20004.7	0.500314	1.03613	0.102871	2
23	Midstream	Yuncheng	2016	17400.2	0.476476	1.40001	0.0826548	14
24	Midstream	Datong	2016	22702.1	0.620065	1.50041	0.0900961	6
25	Midstream	Shuozhou	2016	39103.4	0.542051	1.1806	0.151405	2
26	Midstream	Xinzhou	2016	17299.7	0.478986	1.19376	0.0991759	2
27	Midstream	Jinzhong	2016	24666.6	0.52928	1.18925	0.0772539	14
28	Midstream	Yangquan	2016	33593.7	0.666785	1.04754	0.121046	5
29	Midstream	Changzhi	2016	25509.8	0.515311	0.868986	0.0888688	4
30	Midstream	Xian	2016	40899.8	0.766499	1.74144	0.955526	89
31	Midstream	Baoji	2016	30350.5	0.515894	0.434877	0.0944106	10
32	Midstream	Xianyang	2016	27571.7	0.504392	0.722706	0.0963181	21
33	Midstream	Tongchuan	2016	23744.5	0.62382	0.706851	0.148725	3
34	Midstream	Weinan	2016	16958.5	0.426	1.14704	0.0603172	11
35	Midstream	Yanan	2016	31113.1	0.571511	0.626787	0.119318	1
36	Midstream	Yulin	2016	49738.7	0.56919	0.503355	0.105411	5
37	Midstream	Shangluo	2016	19080.5	0.39828	0.717717	0.0895139	1
38	Downstream	Zhengzhou	2016	49104.6	0.710199	1.07312	0.400333	60
39	Downstream	Kaifeng	2016	24945.5	0.458794	0.966882	0.10843	19
40	Downstream	Luoyang	2016	37280.1	0.543494	1.00194	0.142303	23
41	Downstream	Anyang	2016	26029.4	0.485099	0.87165	0.0816712	10
42	Downstream	Hebi	2016	31682.5	0.572128	0.410432	0.0708266	4
43	Downstream	Xinxiang	2016	25178.1	0.504405	0.84351	0.0849904	38
44	Downstream	Jiaozuo	2016	38979.3	0.564495	0.57915	0.0829103	13
45	Downstream	Puyang	2016	26323.4	0.420391	0.622082	0.104739	8
46	Downstream	Sanmenxia	2016	35058.9	0.531093	0.727595	0.156553	5
47	Downstream	Heze	2016	21211.2	0.473604	1.00543	0.0422494	38
48	Downstream	Jining	2016	31878.7	0.552499	1.03331	0.054594	72
49	Downstream	Taian	2016	40987.6	0.590591	1.01386	0.107213	41
50	Downstream	Liaocheng	2016	32599.5	0.484992	1.16793	0.0568679	27
51	Downstream	Jinan	2016	62290.5	0.694598	1.62519	1.10034	102
52	Downstream	Dezhou	2016	31702.1	0.537697	1.01868	0.0945393	62
53	Downstream	Binzhou	2016	38851.9	0.568311	0.959628	0.100797	26
54	Downstream	Zibo	2016	64746.5	0.691096	0.840361	0.259404	98
55	Downstream	Dongying	2016	78384.2	0.666714	0.57442	0.198584	25
1	Upstream	Xining	2015	34466.5	0.688982	1.01329	0.336853	11
2	Upstream	Lanzhou	2015	39404.4	0.80951	1.60622	0.241179	8
3	Upstream	Baiyin	2015	36841.2	0.46529	0.931808	0.0726358	3
4	Upstream	Dingxi	2015	7754.41	0.303999	3.10563	0.037001	1
5	Upstream	Tianshui	2015	18602.3	0.352991	1.45912	0.0890177	3
6	Upstream	Pingliang	2015	16014.3	0.362679	1.61454	0.0914204	0
7	Upstream	Qingyang	2015	18285.1	0.334589	0.636999	0.0785026	1
8	Upstream	Wuwei	2015	17804.5	0.359227	1.07416	0.076525	2
9	Upstream	Yinchuan	2015	50888.2	0.758006	1.09372	0.692852	17
10	Upstream	Shizuishan	2015	45222.1	0.736802	0.900446	0.112437	6
11	Upstream	Wuzhong	2015	21758.1	0.45871	0.545277	0.0706379	2
12	Upstream	Zhongwei	2015	20369.5	0.39068	0.872072	0.0620182	1
13	Upstream	Wuhai	2015	71544	0.738215	0.645267	0.255847	2
14	Upstream	Eerduosi	2015	92386.4	0.731309	0.629505	0.181409	9
15	Upstream	Bayannaoer	2015	37590.9	0.342278	0.601998	0.135361	7
16	Upstream	Baotou	2015	51854.9	0.827006	1.43858	0.172146	20
17	Upstream	Huhehaote	2015	46578	0.674892	2.01226	0.405674	15
18	Upstream	Wulanchabu	2015	30655	0.441387	0.760499	0.149766	6
19	Midstream	Taiyuan	2015	49885	0.844004	1.64459	0.468752	21
20	Midstream	Lvliang	2015	19647.4	0.462398	0.657646	0.101874	7
21	Midstream	Jincheng	2015	33840.5	0.564881	0.723722	0.11162	10
22	Midstream	Linfen	2015	20272.1	0.486192	0.977771	0.113173	3
23	Midstream	Yuncheng	2015	17392.9	0.461244	1.39767	0.0915398	13
24	Midstream	Datong	2015	24099.7	0.610204	1.24843	0.121037	7
25	Midstream	Shuozhou	2015	40277	0.531551	1.0812	0.125979	4
26	Midstream	Xinzhou	2015	17403.1	0.463005	1.18328	0.108246	1
27	Midstream	Jinzhong	2015	23358.7	0.517253	1.17457	0.120784	14
28	Midstream	Yangquan	2015	33544.3	0.659015	0.973359	0.127083	5
29	Midstream	Changzhi	2015	27525.8	0.500205	0.860766	0.0961291	6
30	Midstream	Xian	2015	42010.7	0.7568	1.77278	0.876849	90
31	Midstream	Baoji	2015	29827.9	0.500199	0.549552	0.0931363	7
32	Midstream	Xianyang	2015	27786.4	0.490005	0.674277	0.0865779	23
33	Midstream	Tongchuan	2015	25051.1	0.618412	0.669896	0.134838	3
34	Midstream	Weinan	2015	17584.5	0.407899	0.99834	0.0597399	11
35	Midstream	Yanan	2015	37104.9	0.558598	0.463751	0.117465	1
36	Midstream	Yulin	2015	48361.4	0.555115	0.503174	0.0980565	4
37	Midstream	Shangluo	2015	18121	0.376898	0.754677	0.0872996	1
38	Downstream	Zhengzhou	2015	49774.5	0.696896	1.04518	0.325018	65
39	Downstream	Kaifeng	2015	24804.1	0.442302	0.939337	0.105953	18
40	Downstream	Luoyang	2015	37163.1	0.526502	0.9071	0.0794454	26
41	Downstream	Anyang	2015	26094	0.468203	0.799322	0.0992773	9
42	Downstream	Hebi	2015	31861.8	0.556974	0.396263	0.0776463	4
43	Downstream	Xinxiang	2015	24976.9	0.490002	0.792149	0.090666	40
44	Downstream	Jiaozuo	2015	39174.8	0.5485	0.554337	0.0689587	13
45	Downstream	Puyang	2015	26353.6	0.40349	0.558687	0.100194	5
46	Downstream	Sanmenxia	2015	35186.9	0.516092	0.643535	0.113554	6
47	Downstream	Heze	2015	21281.3	0.451302	0.885647	0.0439043	40
48	Downstream	Jining	2015	32248.6	0.527497	0.966831	0.056632	76
49	Downstream	Taian	2015	41826.3	0.570401	0.950565	0.314598	56
50	Downstream	Liaocheng	2015	32618.2	0.461495	1.12658	0.0573644	29
51	Downstream	Jinan	2015	62636	0.679599	1.51185	1.16216	117
52	Downstream	Dezhou	2015	31744.8	0.517301	0.960759	0.0917054	63
53	Downstream	Binzhou	2015	40850.2	0.5462	0.851539	0.0955355	29
54	Downstream	Zibo	2015	65053.4	0.672598	0.788092	0.0881732	106
55	Downstream	Dongying	2015	83013.3	0.655216	0.51582	0.185398	28
1	Upstream	Xining	2014	35264	0.685991	0.886642	0.170254	11
2	Upstream	Lanzhou	2014	40244.1	0.803405	1.24301	0.245573	9
3	Upstream	Baiyin	2014	19457.1	0.449277	0.754511	0.0735234	3
4	Upstream	Dingxi	2014	7471.67	0.287714	2.44513	0.0446216	1
5	Upstream	Tianshui	2014	11784	0.339106	1.10465	0.0875844	3
6	Upstream	Pingliang	2014	12470.9	0.344692	0.976545	0.0955886	0
7	Upstream	Qingyang	2014	21818.8	0.315494	0.475633	0.083472	1
8	Upstream	Wuwei	2014	16656.1	0.340097	0.800335	0.0824879	2
9	Upstream	Yinchuan	2014	51544.9	0.754474	1.02212	2.07929	18
10	Upstream	Shizuishan	2014	53159.8	0.722402	0.789304	0.131875	10
11	Upstream	Wuzhong	2014	22466	0.436987	0.527798	0.079385	1
12	Upstream	Zhongwei	2014	20600.1	0.371857	0.832881	0.0639612	2
13	Upstream	Wuhai	2014	83154.3	0.745218	0.564752	0.25839	2
14	Upstream	Eerduosi	2014	97846.2	0.72801	0.601221	0.187764	10
15	Upstream	Bayannaoer	2014	39734.1	0.292165	0.606083	0.13756	7
16	Upstream	Baotou	2014	53645.5	0.823008	1.34256	0.150804	22
17	Upstream	Huhehaote	2014	45981.7	0.669207	1.74064	0.399261	15
18	Upstream	Wulanchabu	2014	31511.8	0.439627	0.706631	0.160314	7
19	Midstream	Taiyuan	2014	47586.2	0.842495	1.46192	0.43539	20
20	Midstream	Lvliang	2014	23348.5	0.446697	0.508005	0.102856	8
21	Midstream	Jincheng	2014	35063	0.555199	0.632489	0.113171	13
22	Midstream	Linfen	2014	21552.2	0.47139	0.856271	0.117791	4
23	Midstream	Yuncheng	2014	18494.9	0.444472	1.10127	0.0968909	14
24	Midstream	Datong	2014	23870.1	0.60043	1.10586	0.124886	9
25	Midstream	Shuozhou	2014	46251.9	0.521466	0.735757	0.130281	4
26	Midstream	Xinzhou	2014	17757.2	0.446987	1.0425	0.127537	1
27	Midstream	Jinzhong	2014	25368.1	0.504533	0.980076	0.113695	14
28	Midstream	Yangquan	2014	35782.2	0.649602	0.797581	0.134056	5
29	Midstream	Changzhi	2014	31601	0.484608	0.63933	0.0980202	7
30	Midstream	Xian	2014	43454.8	0.7447	1.50201	0.895972	96
31	Midstream	Baoji	2014	29434.3	0.483188	0.50529	0.0932538	9
32	Midstream	Xianyang	2014	27771.5	0.474298	0.622524	0.0831181	24
33	Midstream	Tongchuan	2014	28475.5	0.61117	0.477694	0.130162	3
34	Midstream	Weinan	2014	18731	0.389107	0.78064	0.0711211	11
35	Midstream	Yanan	2014	46871.1	0.5441	0.304872	0.125999	2
36	Midstream	Yulin	2014	62193.2	0.539496	0.369276	0.227548	3
37	Midstream	Shangluo	2014	18085.4	0.355113	0.701163	0.0893313	1
38	Downstream	Zhengzhou	2014	56006.2	0.683099	0.759036	0.278311	61
39	Downstream	Kaifeng	2014	24389.6	0.425808	0.865277	0.113761	13
40	Downstream	Luoyang	2014	37916.8	0.509494	0.819948	0.0793651	26
41	Downstream	Anyang	2014	27016	0.452495	0.627446	0.085776	8
42	Downstream	Hebi	2014	32647.9	0.541375	0.346294	0.0701678	6
43	Downstream	Xinxiang	2014	25854.3	0.475806	0.706783	0.087754	40
44	Downstream	Jiaozuo	2014	40221.7	0.532094	0.496975	0.115742	14
45	Downstream	Puyang	2014	26774.3	0.385004	0.499631	0.0923632	7
46	Downstream	Sanmenxia	2014	37028.3	0.503582	0.556517	0.0984825	5
47	Downstream	Heze	2014	21217.5	0.430546	0.860481	0.0429372	38
48	Downstream	Jining	2014	31348	0.502549	0.884594	0.0566626	77
49	Downstream	Taian	2014	42671.5	0.55026	0.894472	0.108887	57
50	Downstream	Liaocheng	2014	33168.8	0.439493	1.04511	0.0589652	31
51	Downstream	Jinan	2014	64059.2	0.664087	1.42314	1.169	123
52	Downstream	Dezhou	2014	32182.6	0.495294	0.905927	0.09176	64
53	Downstream	Binzhou	2014	40221.5	0.524738	0.807451	0.0937799	33
54	Downstream	Zibo	2014	68341.7	0.657096	0.725939	0.0907042	113
55	Downstream	Dongying	2014	88481.8	0.640417	0.459919	0.185794	28
1	Upstream	Xining	2013	35140	0.677986	0.910116	0.418945	12
2	Upstream	Lanzhou	2013	40192.5	0.797095	1.10521	0.274605	9
3	Upstream	Baiyin	2013	47198.3	0.432309	6.15978e-05	0.0817661	3
4	Upstream	Dingxi	2013	7251.22	0.271592	2.17326	0.0433104	1
5	Upstream	Tianshui	2013	17851.1	0.324203	0.000115762	0.0880656	2
6	Upstream	Pingliang	2013	13866.3	0.330378	8.0659e-05	0.0718838	0
7	Upstream	Qingyang	2013	21372.6	0.295901	0.513118	0.0899807	1
8	Upstream	Wuwei	2013	19018.5	0.32339	7.69057e-05	0.044194	2
9	Upstream	Yinchuan	2013	51495.3	0.747875	1.00855	0.216066	17
10	Upstream	Shizuishan	2013	48402.2	0.712498	0.779908	0.14487	9
11	Upstream	Wuzhong	2013	20402.3	0.420511	0.570787	0.0826446	1
12	Upstream	Zhongwei	2013	19789.5	0.350107	0.869913	0.0533428	2
13	Upstream	Wuhai	2013	85835.6	0.751582	0.516265	0.271199	2
14	Upstream	Eerduosi	2013	101280	0.724015	0.584431	0.193309	10
15	Upstream	Bayannaoer	2013	37777.3	0.241231	0.437529	0.137675	7
16	Upstream	Baotou	2013	55567.1	0.819993	1.29065	0.267534	22
17	Upstream	Huhehaote	2013	47155.8	0.66239	1.70555	0.543134	17
18	Upstream	Wulanchabu	2013	24396.8	0.437855	0.607856	0.160151	6
19	Midstream	Taiyuan	2013	47595.9	0.8412	1.25673	0.516633	20
20	Midstream	Lvliang	2013	27342	0.431004	0.341862	0.22937	8
21	Midstream	Jincheng	2013	36105	0.544814	0.587162	0.121707	13
22	Midstream	Linfen	2013	22641	0.456705	0.787852	0.111597	3
23	Midstream	Yuncheng	2013	18422.4	0.430579	1.038	0.162714	14
24	Midstream	Datong	2013	24157.8	0.590269	1.0669	0.130374	9
25	Midstream	Shuozhou	2013	49713.7	0.510836	0.648401	0.149065	5
26	Midstream	Xinzhou	2013	17787.8	0.430388	0.970843	0.138068	1
27	Midstream	Jinzhong	2013	26322.7	0.488729	0.843315	0.136161	13
28	Midstream	Yangquan	2013	37246.3	0.640115	0.704376	0.137085	5
29	Midstream	Changzhi	2013	33225.5	0.468711	0.472802	0.0974083	5
30	Midstream	Xian	2013	43333.4	0.7361	1.45437	1.96551	89
31	Midstream	Baoji	2013	30060.4	0.468595	0.469867	0.101479	11
32	Midstream	Xianyang	2013	27515.7	0.461009	0.616465	0.0890292	24
33	Midstream	Tongchuan	2013	31032.6	0.607143	0.433768	0.142383	3
34	Midstream	Weinan	2013	19126.9	0.372395	0.735321	0.0693963	9
35	Midstream	Yanan	2013	49694.8	0.532297	0.281571	0.0679933	2
36	Midstream	Yulin	2013	64796.5	0.526392	0.353814	0.513307	3
37	Midstream	Shangluo	2013	17612.5	0.335621	0.721258	0.0895103	1
38	Downstream	Zhengzhou	2013	56732	0.670805	0.744672	0.240447	58
39	Downstream	Kaifeng	2013	24025.2	0.410999	0.89277	0.109772	14
40	Downstream	Luoyang	2013	39674.3	0.494407	0.594691	0.0786068	28
41	Downstream	Anyang	2013	27594.1	0.437996	0.544574	0.0884086	9
42	Downstream	Hebi	2013	32459.8	0.52803	0.257294	0.0497203	8
43	Downstream	Xinxiang	2013	25970.2	0.460705	0.697013	0.0933921	28
44	Downstream	Jiaozuo	2013	40487.4	0.52019	0.367735	0.116673	17
45	Downstream	Puyang	2013	26258	0.366992	0.312441	0.0976562	8
46	Downstream	Sanmenxia	2013	38533.3	0.489001	0.496783	0.0624693	6
47	Downstream	Heze	2013	20928.2	0.415994	0.822173	0.0430215	40
48	Downstream	Jining	2013	31306.4	0.483304	0.79262	0.0511833	73
49	Downstream	Taian	2013	42975.2	0.537715	0.859366	0.0897989	61
50	Downstream	Liaocheng	2013	33768.9	0.420483	0.973041	0.0693587	30
51	Downstream	Jinan	2013	63178.9	0.659985	1.40868	1.25164	126
52	Downstream	Dezhou	2013	32906.2	0.477403	0.839826	0.0899296	66
53	Downstream	Binzhou	2013	39384.7	0.511975	0.790833	0.0995703	35
54	Downstream	Zibo	2013	69830.1	0.653094	0.68716	0.089274	126
55	Downstream	Dongying	2013	90868.7	0.631925	0.434407	0.196652	30
1	Upstream	Xining	2012	33926.6	0.677183	0.950381	0.32037	10
2	Upstream	Lanzhou	2012	38480.4	0.783391	1.04015	0.184548	8
3	Upstream	Baiyin	2012	22525.8	0.415426	0.549437	0.0581666	3
4	Upstream	Dingxi	2012	7231.73	0.258306	2.08414	0.0325004	1
5	Upstream	Tianshui	2012	11223.7	0.311102	1.05738	0.0883554	2
6	Upstream	Pingliang	2012	13910	0.31649	0.66318	0.0432297	0
7	Upstream	Qingyang	2012	20390.4	0.280112	0.394247	0.0631085	1
8	Upstream	Wuwei	2012	16667.6	0.308794	0.720667	0.0384278	2
9	Upstream	Yinchuan	2012	51249.3	0.750379	0.967215	0.17104	14
10	Upstream	Shizuishan	2012	50375.3	0.705771	0.74262	0.148328	9
11	Upstream	Wuzhong	2012	21909.3	0.400152	0.567978	0.0609756	2
12	Upstream	Zhongwei	2012	20651.9	0.329028	0.886548	0.0270954	1
13	Upstream	Wuhai	2012	87864.1	0.762947	0.349742	0.291758	2
14	Upstream	Eerduosi	2012	103338	0.719988	0.578961	0.149686	11
15	Upstream	Bayannaoer	2012	42315	0.190211	0.382829	0.119818	7
16	Upstream	Baotou	2012	56998.2	0.813982	1.27414	0.201318	21
17	Upstream	Huhehaote	2012	46835.3	0.652096	1.81246	0.315383	19
18	Upstream	Wulanchabu	2012	32875.8	0.435991	0.535748	0.159669	6
19	Midstream	Taiyuan	2012	49671.5	0.837605	1.19725	0.371214	21
20	Midstream	Lvliang	2012	29844	0.41611	0.304556	0.0583307	8
21	Midstream	Jincheng	2012	38414.2	0.527494	0.477925	0.100375	12
22	Midstream	Linfen	2012	24086.7	0.441005	0.710458	0.0938795	3
23	Midstream	Yuncheng	2012	18821.2	0.414103	0.960897	0.0673777	13
24	Midstream	Datong	2012	25115.9	0.579488	0.926909	0.140002	8
25	Midstream	Shuozhou	2012	53106.8	0.500173	0.604161	0.144092	4
26	Midstream	Xinzhou	2012	18218.1	0.414295	0.898299	0.132301	1
27	Midstream	Jinzhong	2012	27530.1	0.474078	0.770626	0.109529	14
28	Midstream	Yangquan	2012	39874.1	0.630392	0.672301	0.145001	5
29	Midstream	Changzhi	2012	36061.1	0.453097	0.424849	0.11277	4
30	Midstream	Xian	2012	43099.5	0.721299	1.42604	1.02889	91
31	Midstream	Baoji	2012	29386.3	0.45029	0.455106	0.0909894	11
32	Midstream	Xianyang	2012	25722	0.444005	0.626683	0.0811524	23
33	Midstream	Tongchuan	2012	28913	0.598002	0.435584	0.178402	3
34	Midstream	Weinan	2012	18464.5	0.353204	0.734846	0.0563804	9
35	Midstream	Yanan	2012	51030.2	0.516082	0.238183	0.141031	2
36	Midstream	Yulin	2012	68164.3	0.509101	0.282917	0.0685156	3
37	Midstream	Shangluo	2012	16071.9	0.314019	0.812852	0.0854007	1
38	Downstream	Zhengzhou	2012	56361.5	0.662795	0.708903	0.13509	53
39	Downstream	Kaifeng	2012	23434.2	0.396991	0.966297	0.085966	12
40	Downstream	Luoyang	2012	41158.9	0.479302	0.542076	0.0637329	20
41	Downstream	Anyang	2012	27814.7	0.424297	0.531426	0.0668896	9
42	Downstream	Hebi	2012	31295.2	0.515617	0.268	0.0440806	11
43	Downstream	Xinxiang	2012	25912.8	0.446908	0.641298	0.0441034	27
44	Downstream	Jiaozuo	2012	39990	0.507188	0.36545	0.0681818	17
45	Downstream	Puyang	2012	25117.2	0.352012	0.3218	0.0444741	7
46	Downstream	Sanmenxia	2012	39162.6	0.475986	0.445179	0.0716846	8
47	Downstream	Heze	2012	19640.4	0.400103	0.792591	0.0371787	38
48	Downstream	Jining	2012	31430.3	0.461302	0.744442	0.0354158	72
49	Downstream	Taian	2012	42876.1	0.525592	0.776427	0.0687285	63
50	Downstream	Liaocheng	2012	33553.2	0.400998	0.903437	0.0458147	30
51	Downstream	Jinan	2012	63710.1	0.657103	1.35265	0.372683	121
52	Downstream	Dezhou	2012	32478.9	0.462405	0.735088	0.0852424	66
53	Downstream	Binzhou	2012	38545.9	0.497401	0.734802	0.0577579	37
54	Downstream	Zibo	2012	71445.9	0.648396	0.634066	0.0829821	128
55	Downstream	Dongying	2012	91921.1	0.620814	0.404144	0.270192	26
1	Upstream	Xining	2011	34277	0.654399	0.863761	0.29623	15
2	Upstream	Lanzhou	2011	38444	0.773399	1.03186	0.132564	7
3	Upstream	Baiyin	2011	21956	0.405008	0.546803	0.0583669	3
4	Upstream	Dingxi	2011	6655	0.244316	1.93339	0.0443607	1
5	Upstream	Tianshui	2011	10931	0.299203	1.0436	0.0824503	2
6	Upstream	Pingliang	2011	13320	0.301584	0.643178	0.043338	0
7	Upstream	Qingyang	2011	19917	0.259617	0.384844	0.0677262	1
8	Upstream	Wuwei	2011	15007	0.288619	0.781818	0.0329725	2
9	Upstream	Yinchuan	2011	48964	0.743792	0.974337	0.167843	18
10	Upstream	Shizuishan	2011	56202	0.699905	0.718788	0.231576	10
11	Upstream	Wuzhong	2011	21107	0.378669	0.576459	0.0617856	2
12	Upstream	Zhongwei	2011	20370	0.319334	0.882468	0.0274499	2
13	Upstream	Wuhai	2011	89830	0.777798	0.355931	0.258589	2
14	Upstream	Eerduosi	2011	102435	0.704497	0.594361	0.145051	12
15	Upstream	Bayannaoer	2011	43118	0.139482	0.400898	0.120243	6
16	Upstream	Baotou	2011	58636	0.805013	1.29647	0.241367	23
17	Upstream	Huhehaote	2011	48875	0.637694	1.86731	0.315945	22
18	Upstream	Wulanchabu	2011	32281	0.42898	0.558139	0.135857	3
19	Midstream	Taiyuan	2011	50111	0.833499	1.19089	0.342353	20
20	Midstream	Lvliang	2011	30224	0.398395	0.298831	0.0666347	9
21	Midstream	Jincheng	2011	37895	0.527499	0.462696	0.10501	9
22	Midstream	Linfen	2011	25521	0.42389	0.694785	0.0966628	2
23	Midstream	Yuncheng	2011	19733	0.395099	0.77281	0.0638693	15
24	Midstream	Datong	2011	25341	0.564901	0.91765	0.122766	9
25	Midstream	Shuozhou	2011	49692	0.478732	0.623582	0.133287	4
26	Midstream	Xinzhou	2011	17737	0.39799	0.87385	0.12966	1
27	Midstream	Jinzhong	2011	27296	0.457401	0.746047	0.116208	15
28	Midstream	Yangquan	2011	38500	0.61614	0.655369	0.101877	4
29	Midstream	Changzhi	2011	36425	0.434309	0.413673	0.113311	5
30	Midstream	Xian	2011	43723	0.699004	1.39153	0.601405	92
31	Midstream	Baoji	2011	28104	0.427801	0.471971	0.0858553	12
32	Midstream	Xianyang	2011	25062	0.422898	0.640808	0.083464	24
33	Midstream	Tongchuan	2011	27806	0.582796	0.460016	0.202816	3
34	Midstream	Weinan	2011	18444	0.330996	0.710031	0.0565515	11
35	Midstream	Yanan	2011	49767	0.494895	0.242616	0.145852	2
36	Midstream	Yulin	2011	65713	0.486786	0.304809	0.0715905	3
37	Midstream	Shangluo	2011	15513	0.2903	0.823039	0.0813287	1
38	Downstream	Zhengzhou	2011	56856	0.648199	0.681065	0.125325	65
39	Downstream	Kaifeng	2011	22891	0.377511	0.940146	0.0772532	17
40	Downstream	Luoyang	2011	41198	0.4613	0.50853	0.0624324	24
41	Downstream	Anyang	2011	28806	0.404893	0.501597	0.0834951	10
42	Downstream	Hebi	2011	31763	0.497626	0.255599	0.0506361	11
43	Downstream	Xinxiang	2011	26008	0.428897	0.54786	0.0459413	26
44	Downstream	Jiaozuo	2011	40810	0.488007	0.336694	0.0652112	16
45	Downstream	Puyang	2011	25066	0.333511	0.318217	0.0280899	10
46	Downstream	Sanmenxia	2011	39007	0.460018	0.419179	0.0580098	8
47	Downstream	Heze	2011	18512	0.378004	0.770858	0.0228401	41
48	Downstream	Jining	2011	31284	0.440105	0.710787	0.0366006	60
49	Downstream	Taian	2011	42327	0.514146	0.723688	0.0616612	52
50	Downstream	Liaocheng	2011	32724	0.382005	0.859892	0.0444749	28
51	Downstream	Jinan	2011	64310	0.650506	1.27911	0.326793	118
52	Downstream	Dezhou	2011	31255	0.441603	0.711935	0.0803141	74
53	Downstream	Binzhou	2011	37639	0.479793	0.711147	0.0530363	36
54	Downstream	Zibo	2011	72182	0.640103	0.601454	0.0790115	135
55	Downstream	Dongying	2011	90569	0.609684	0.39445	0.272506	23
